# Supplementary material for: Gig worker’s perceived algorithmic management, stress appraisal, and destructive deviant behavior
Source: PLoS One. 2023 Nov 8;18(11):e0294074. doi: 10.1371/journal.pone.0294074 (PMC10631696; doi:10.1371/journal.pone.0294074)
Supplement: S1 File — (ZIP) [file pone.0294074.s001.zip › Supporting Information.xlsx]

## Sheet: data
number	gender	age	education	working years	average income	working hours	full-time vs Part-time	special delivery vs Crowdsourcing	married or unmarried	PAM11	PAM12	PAM13	PAM14	PAM15	PAM16	PAM21	PAM22	PAM23	PAM24	PAM31	PAM32	PAM33	PAM34	HA1	HA2	HA3	CA1	CA2	CA4	CA4	ProF1	ProF2	ProF3	ProF4	ProF5	ProF6	PreF1	PreF2	PreF3	PreF4	PreF5	WDB1	WDB2	WDB3	WDB4	FDB1	FDB2	FDB3	FDB4
1	2	1	4	2	3	3	2	1	2	4	4	4	5	4	4	4	4	2	2	4	4	4	4	4	5	3	3	4	3	1	3	4	3	3	4	3	1	1	1	3	3	5	4	4	4	4	4	2	4
2	2	2	4	2	2	2	2	2	2	5	4	4	4	5	5	4	5	5	5	5	4	5	4	4	4	5	4	5	5	3	4	5	5	4	4	5	5	4	5	5	5	4	4	5	4	5	5	4	4
3	1	3	4	3	3	2	2	1	2	5	5	5	5	5	5	5	5	5	5	5	5	5	5	5	5	4	5	5	5	5	5	5	5	5	5	5	5	5	5	5	5	3	5	5	5	5	5	5	5
4	2	2	4	1	2	2	2	1	2	4	4	5	5	4	4	4	4	2	4	4	4	4	4	4	3	4	5	4	4	5	4	4	4	4	4	4	4	3	2	4	4	4	4	4	4	5	4	4	4
5	2	2	3	1	3	2	2	2	1	4	4	4	5	3	3	4	3	3	4	4	3	4	4	3	4	3	3	3	3	3	3	3	3	3	3	3	3	3	3	3	3	3	4	3	4	4	5	3	3
6	1	2	4	1	1	1	2	1	2	4	4	4	5	4	3	4	3	3	4	4	2	4	4	3	4	3	3	3	3	3	4	2	4	4	4	4	2	2	2	2	2	5	3	3	4	4	3	4	4
7	2	1	4	1	3	3	1	1	2	4	4	4	4	4	4	4	4	4	4	4	4	4	4	4	4	4	4	4	4	4	4	4	4	4	4	4	4	4	4	4	4	4	4	4	4	4	4	4	4
8	2	1	4	1	2	3	1	1	2	4	4	5	3	4	4	4	3	3	3	4	4	4	4	3	4	4	3	3	2	2	3	4	3	5	4	3	3	4	4	3	3	5	4	4	4	4	3	4	4
9	1	2	4	4	3	3	1	2	2	4	5	4	4	5	4	4	4	5	4	4	5	4	4	4	4	3	4	5	4	4	4	4	5	4	4	5	4	4	5	4	4	4	5	4	5	4	5	4	4
10	1	2	3	1	5	1	2	2	1	4	4	3	5	3	4	4	3	3	4	4	3	4	4	3	3	3	3	3	3	3	3	3	3	3	3	3	3	3	3	3	3	5	4	3	4	4	5	4	3
11	1	2	3	2	3	2	1	2	1	4	4	4	5	4	4	5	3	3	5	4	5	4	5	3	2	4	1	5	1	5	1	2	1	5	3	3	3	5	3	2	5	5	4	4	4	4	3	4	4
12	1	2	4	1	5	1	2	1	2	4	4	3	5	1	3	4	3	3	4	4	4	1	1	3	3	3	3	3	3	3	4	4	4	5	5	4	2	2	3	3	3	5	3	3	4	4	5	4	4
13	1	2	4	3	4	3	1	2	2	4	4	4	4	4	3	4	4	2	4	4	2	4	4	4	4	4	4	5	4	4	3	3	4	5	4	4	4	2	2	2	4	4	4	3	4	5	4	4	4
14	2	1	4	2	4	4	1	1	1	4	4	4	3	4	4	4	3	3	3	5	2	4	4	3	4	4	2	2	2	2	4	4	3	4	4	4	4	4	5	4	4	4	4	4	5	4	3	5	4
15	2	2	3	3	2	4	1	1	1	5	4	5	5	4	5	4	5	4	4	4	4	4	4	5	4	5	4	5	4	3	2	3	3	2	2	1	4	5	3	4	4	5	4	3	4	5	5	5	5
16	1	3	2	2	3	3	1	2	1	5	5	5	4	5	5	4	3	4	5	4	5	5	4	3	3	4	5	5	4	5	1	1	2	2	1	1	4	5	4	4	4	4	5	3	4	5	5	4	5
17	1	3	2	2	3	3	2	2	1	5	3	5	5	5	5	4	4	5	4	4	3	4	4	4	5	4	4	2	5	5	2	1	2	2	3	1	4	5	3	4	4	3	2	3	4	4	5	4	4
18	1	1	3	1	2	4	1	1	2	5	4	5	5	5	5	4	5	4	4	5	5	4	5	4	3	4	4	5	4	5	2	2	2	2	1	2	5	5	5	4	5	4	4	3	5	4	5	4	3
19	1	2	3	3	3	3	1	2	1	4	4	3	2	4	3	4	4	3	2	4	4	4	1	4	2	4	5	5	5	5	5	5	4	5	5	5	4	3	4	5	5	5	4	3	2	4	4	4	4
20	1	3	2	2	3	4	1	2	1	4	4	5	4	4	4	4	3	4	4	4	3	5	4	5	4	4	5	5	5	5	1	1	2	1	1	2	5	5	5	4	5	5	5	5	4	4	5	4	3
21	1	3	1	2	3	3	2	2	1	4	4	5	4	5	4	4	4	4	4	4	3	4	4	4	5	5	4	5	5	3	3	4	2	4	2	2	5	5	5	5	4	3	4	5	4	4	4	4	4
22	1	4	1	4	3	3	2	2	1	4	4	5	4	4	4	4	4	4	2	4	5	4	4	4	4	3	4	3	5	5	2	3	1	3	1	2	3	3	2	4	4	4	5	5	2	4	5	3	4
23	1	2	2	1	3	4	2	2	1	4	3	5	4	2	4	4	4	4	4	5	3	4	4	4	4	3	3	3	4	3	2	1	2	2	4	2	5	4	5	5	5	5	4	5	5	4	5	4	4
24	1	3	3	4	4	4	2	2	1	4	3	4	2	4	3	5	5	4	5	4	3	4	4	3	3	3	3	3	3	3	2	3	3	2	2	1	4	5	2	5	4	5	2	4	4	5	4	5	5
25	1	2	2	2	3	4	1	2	1	5	5	5	4	5	5	5	5	4	5	4	4	4	5	4	4	3	3	3	2	2	3	4	2	3	3	4	4	5	2	4	4	3	5	4	4	4	5	5	4
26	1	3	1	2	3	4	2	2	1	4	5	4	3	4	2	4	3	3	3	4	5	4	4	3	3	3	4	4	4	4	2	1	3	2	2	2	5	5	5	5	4	5	5	5	4	5	4	5	5
27	1	2	3	3	4	2	2	1	3	4	4	4	4	5	4	4	5	3	4	4	3	4	4	5	4	5	4	5	4	4	3	3	3	4	2	3	3	2	2	4	4	5	5	5	4	4	4	4	4
28	1	3	1	2	3	3	1	2	1	4	3	4	2	4	3	4	4	4	4	5	5	5	5	3	3	4	4	5	4	4	2	2	3	3	2	2	5	5	5	5	4	5	4	3	4	5	5	4	5
29	1	4	1	1	3	3	1	2	1	4	4	4	2	4	3	4	4	4	4	5	5	4	5	4	3	4	5	4	5	5	2	1	2	3	2	2	4	4	3	5	3	4	5	5	4	4	4	4	4
30	2	2	3	2	5	1	2	1	1	4	4	4	4	2	3	4	4	4	4	4	3	5	5	3	4	4	3	3	3	4	2	3	2	2	2	2	5	4	5	5	5	4	4	4	4	5	5	5	4
31	1	2	2	1	3	4	2	2	1	4	4	4	4	4	4	4	5	4	4	4	4	4	4	5	4	4	3	4	3	2	1	1	1	1	2	1	5	5	5	5	5	4	5	5	4	5	4	4	5
32	1	3	3	3	3	3	1	2	1	4	5	5	2	3	4	4	3	4	3	4	3	4	4	4	3	5	3	3	3	2	2	2	2	2	2	2	3	4	2	2	3	5	4	4	4	4	3	4	5
33	2	4	1	4	3	2	2	1	1	4	4	5	2	2	3	5	5	4	5	5	2	4	4	2	4	3	2	3	3	1	2	2	2	2	2	2	2	3	2	1	1	4	4	4	2	2	4	2	4
34	1	3	2	2	3	3	2	2	1	4	4	3	4	5	3	4	4	4	4	5	4	4	4	4	5	5	1	1	1	1	4	4	3	4	4	4	1	2	1	1	1	1	2	4	4	4	5	2	4
35	1	3	1	2	3	4	2	2	1	4	4	5	4	4	4	4	3	3	4	4	3	4	5	5	4	3	4	3	4	3	2	1	1	2	2	2	3	3	3	3	3	4	4	4	4	5	5	5	5
36	1	4	3	4	3	4	1	2	1	5	4	5	4	4	5	5	5	5	4	4	4	4	4	4	5	4	3	4	4	3	1	1	1	2	1	2	4	4	4	3	4	5	5	5	4	5	4	5	5
37	1	3	1	1	3	3	1	2	1	4	4	4	5	4	4	4	3	4	3	5	2	4	4	4	4	2	4	4	5	4	2	2	2	1	4	4	5	5	5	5	5	4	4	5	2	4	5	4	4
38	1	3	1	1	3	3	1	2	1	4	5	4	4	5	4	4	3	3	5	5	5	5	5	3	3	4	4	5	4	3	1	1	1	1	2	2	3	2	2	3	3	4	4	4	4	4	4	4	4
39	2	4	1	3	3	2	1	1	1	5	4	4	4	4	3	4	4	5	4	5	4	4	4	5	4	4	5	5	5	5	3	2	3	3	4	3	4	5	4	3	3	4	4	3	4	4	5	4	4
40	2	1	2	4	2	3	1	2	1	4	4	4	5	5	3	5	5	5	4	4	3	4	4	3	4	3	3	3	2	3	1	1	1	2	1	1	5	4	5	4	5	5	4	4	4	4	5	4	4
41	1	1	2	3	3	3	1	1	2	4	4	4	4	5	4	4	4	3	4	4	4	4	4	5	4	5	5	4	4	5	1	2	1	1	1	2	5	5	5	5	5	3	4	4	2	4	3	5	5
42	1	2	2	4	3	4	1	2	1	5	4	4	4	5	2	4	3	3	5	4	4	1	1	5	4	4	2	2	1	2	4	4	3	3	4	5	2	1	2	2	3	5	2	3	2	5	4	5	5
43	2	1	3	1	4	3	1	2	1	5	4	4	2	5	3	4	4	2	5	5	4	4	4	4	3	4	1	2	1	1	2	3	1	2	3	1	2	3	2	3	1	1	2	3	4	4	4	4	2
44	1	3	1	2	3	4	1	2	1	4	4	4	4	5	4	4	5	3	5	4	4	5	4	4	5	2	3	3	2	3	3	4	3	3	3	2	5	5	4	5	5	4	4	4	5	4	4	4	4
45	1	3	1	1	3	4	1	2	1	5	5	4	5	5	5	4	4	3	3	4	3	4	4	3	3	3	4	3	4	4	2	2	4	4	2	1	5	4	5	5	5	5	4	3	4	4	4	4	4
46	1	2	2	3	4	2	2	1	3	4	4	4	5	4	3	4	4	2	4	4	5	4	4	4	5	4	4	2	4	5	1	1	1	1	2	1	3	4	3	3	3	4	4	5	2	4	5	5	3
47	1	2	2	1	3	3	2	2	1	5	4	5	4	5	5	4	5	4	5	4	4	4	4	4	3	4	5	5	4	5	2	1	1	2	2	2	4	2	5	4	5	4	4	3	2	5	5	5	4
48	1	3	2	2	3	4	2	2	1	4	4	4	4	5	4	4	4	5	5	5	5	5	5	4	2	4	4	5	4	4	3	4	2	2	3	3	3	4	4	2	3	4	4	4	4	5	5	5	5
49	1	3	1	1	3	3	2	2	1	4	4	4	4	4	5	5	5	4	4	4	3	4	4	4	3	5	4	4	4	4	3	3	2	4	3	4	3	3	2	3	4	4	4	4	4	4	5	5	4
50	1	3	1	2	3	3	1	2	1	4	4	4	4	4	5	4	4	4	3	5	5	5	5	4	4	4	5	5	5	4	1	1	1	1	1	2	3	4	3	3	3	4	5	4	2	4	4	4	4
51	1	3	1	1	3	4	1	2	1	4	4	4	4	4	4	4	4	4	5	4	3	4	4	4	3	3	5	5	4	4	3	3	4	2	3	2	3	2	3	3	4	4	5	4	4	5	5	4	5
52	2	4	1	2	4	4	2	2	2	5	4	5	5	5	5	5	5	5	5	5	5	5	5	4	4	4	5	5	5	5	2	2	2	2	3	1	3	4	3	4	3	5	5	5	4	4	5	4	4
53	2	2	3	4	5	2	1	1	1	4	3	5	4	5	4	4	4	5	5	4	2	4	4	5	5	4	5	5	5	4	3	3	4	4	3	2	4	4	4	5	3	4	5	3	5	4	4	3	4
54	1	4	1	3	3	3	1	1	1	4	5	5	4	4	4	4	5	4	5	4	4	5	4	4	5	3	3	2	2	4	1	1	1	1	1	1	5	5	5	4	5	3	5	5	4	4	3	4	4
55	1	4	1	1	3	3	1	2	1	5	3	5	5	4	3	4	5	3	5	4	4	4	4	3	3	3	4	4	5	4	2	2	1	4	3	4	4	5	3	2	4	4	4	4	4	4	4	4	4
56	1	2	2	1	3	3	1	2	1	5	3	3	3	5	3	4	5	4	4	2	4	4	4	5	3	4	1	2	1	1	4	4	4	4	3	4	5	5	4	4	5	5	4	4	2	4	5	4	4
57	1	2	2	2	3	3	2	2	1	4	3	4	5	4	4	4	3	4	2	5	5	5	4	3	4	4	5	5	5	5	1	1	2	1	1	1	4	4	3	4	3	4	4	5	4	4	3	5	5
58	1	3	2	1	3	4	1	2	1	5	5	5	5	5	5	4	3	3	5	5	5	5	5	4	2	5	5	4	5	5	2	2	1	3	2	2	3	3	2	3	4	5	5	5	5	4	4	5	4
59	1	3	1	1	3	4	1	2	1	5	4	5	5	2	3	4	4	4	4	4	2	5	4	4	5	4	2	3	2	2	4	5	4	4	4	4	1	1	2	1	1	4	5	3	4	4	5	4	4
60	1	2	2	2	3	3	2	2	1	4	5	5	2	4	4	4	3	4	4	4	4	4	4	4	3	5	3	3	3	3	2	2	2	2	2	3	4	5	4	4	3	4	4	5	4	4	4	4	4
61	1	2	2	2	3	3	2	2	1	5	3	3	5	5	3	4	3	2	3	4	2	4	4	3	4	3	5	4	4	5	5	5	5	5	5	5	3	4	2	3	2	3	4	4	4	4	5	5	4
62	1	2	1	2	3	3	1	2	1	5	4	4	4	3	3	4	3	4	4	4	4	4	5	3	3	3	5	5	4	5	3	3	2	2	3	3	4	3	4	3	5	4	4	4	5	5	4	5	5
63	1	3	1	1	3	3	2	2	1	4	5	4	5	5	4	5	5	5	5	4	3	4	4	5	5	5	3	3	2	4	2	1	3	3	1	2	5	5	4	5	5	5	5	5	5	5	5	4	5
64	1	3	1	2	3	4	2	2	1	4	4	4	4	5	5	4	4	3	4	4	4	4	4	4	3	4	4	5	4	5	3	2	4	4	2	3	5	4	5	5	5	4	4	5	5	5	5	5	4
65	2	2	3	3	3	3	2	2	2	5	4	4	4	4	2	4	4	5	4	4	3	4	4	4	3	4	5	5	5	5	3	2	4	3	3	3	4	4	3	4	5	4	4	5	4	4	4	5	5
66	1	2	2	2	3	3	1	2	2	5	5	5	4	5	5	5	5	5	5	5	2	4	4	4	5	4	5	5	5	4	1	1	1	1	1	2	4	3	5	3	4	5	4	5	4	4	5	2	4
67	1	3	1	2	3	4	1	2	1	5	4	4	4	5	3	4	4	2	3	4	5	4	5	5	5	5	3	2	3	3	3	2	3	2	3	4	5	5	5	4	4	4	4	4	5	4	5	5	5
68	1	3	3	1	5	4	2	2	1	5	4	4	3	4	3	4	5	5	4	4	4	4	4	4	4	4	3	4	2	2	1	1	2	1	1	1	4	4	5	3	2	3	4	4	4	4	4	4	2
69	1	3	1	2	3	3	2	2	1	5	5	5	5	5	5	4	4	4	5	5	5	4	5	4	5	4	5	5	5	4	2	2	2	2	2	3	4	4	5	4	3	4	4	5	4	4	4	4	4
70	1	2	3	4	3	4	1	2	1	4	5	4	4	4	5	5	3	3	4	5	4	4	1	5	4	5	4	3	4	5	5	5	5	5	5	5	1	1	1	1	2	4	4	4	4	2	4	4	4
71	2	3	1	4	4	3	1	2	1	5	5	4	5	5	5	4	5	5	4	5	4	5	5	4	4	4	4	4	2	5	2	2	1	1	4	1	4	4	4	3	5	4	4	3	5	4	4	4	4
72	1	2	2	1	3	4	1	2	1	4	5	3	4	3	4	5	5	5	5	4	5	4	5	4	4	3	4	4	4	2	1	1	1	2	1	1	5	4	5	5	4	5	4	4	5	4	5	5	5
73	1	2	3	4	3	4	1	2	1	5	4	5	4	4	4	5	4	4	4	4	3	4	4	5	5	5	4	4	4	3	2	4	2	2	4	1	5	5	4	5	5	5	4	5	5	4	4	4	3
74	1	3	2	2	3	3	2	2	1	5	4	5	4	4	3	4	4	3	5	4	3	5	3	5	5	4	3	3	3	2	1	1	1	1	1	2	4	3	3	5	2	4	5	3	4	4	3	4	4
75	2	3	1	1	2	3	1	2	1	5	5	4	4	4	3	5	4	3	4	4	2	4	5	4	4	3	2	2	2	3	5	4	5	5	5	5	2	1	3	2	2	2	4	3	4	4	5	4	4
76	1	3	1	1	3	4	1	2	1	4	4	4	4	4	4	5	4	2	4	3	4	4	4	4	3	5	4	5	4	3	2	2	2	3	2	2	4	5	4	4	3	5	5	5	5	5	5	5	5
77	1	2	2	2	3	3	2	2	1	5	5	5	4	4	5	4	5	4	4	5	4	4	4	5	5	4	5	5	5	4	3	2	4	2	3	4	3	3	2	3	4	5	5	4	5	4	5	5	4
78	1	4	3	3	2	4	1	2	2	5	5	5	2	2	3	5	4	2	2	4	4	4	4	4	3	4	2	3	2	2	4	4	2	5	4	4	2	1	3	2	2	5	2	4	4	4	3	2	4
79	1	1	2	3	4	4	1	2	1	4	5	4	4	4	5	5	5	4	5	5	5	4	3	3	3	3	5	5	5	5	3	3	3	3	3	3	4	4	4	4	4	3	5	5	5	5	5	4	4
80	1	2	2	2	3	3	1	2	1	4	5	5	5	4	3	4	4	4	4	4	5	4	4	5	5	5	4	4	4	4	3	4	2	4	2	3	3	3	3	3	3	4	4	5	4	4	3	4	3
81	1	2	3	1	3	3	1	1	2	4	5	4	4	5	5	5	5	5	5	4	4	4	4	4	4	3	4	3	5	4	3	3	3	2	3	4	4	4	4	4	5	5	4	5	5	4	4	4	4
82	1	2	2	2	3	4	1	2	1	4	5	5	4	4	4	5	4	5	5	4	4	4	5	4	3	4	4	3	3	5	1	1	1	1	1	1	5	4	5	5	5	5	4	3	4	4	3	4	4
83	1	4	1	2	3	4	2	2	1	5	5	5	3	4	3	4	4	4	4	5	4	5	5	3	3	3	4	3	4	2	2	2	3	1	2	2	4	3	4	4	4	4	4	3	4	5	4	5	5
84	1	3	1	1	3	3	1	2	1	4	4	4	5	4	4	5	5	5	5	3	2	4	3	5	5	4	3	3	3	3	2	2	3	1	2	4	3	2	4	4	4	5	5	4	5	4	4	4	4
85	2	4	1	3	5	3	2	1	2	5	5	4	5	4	2	5	4	3	4	5	5	4	5	3	5	4	1	1	1	2	2	1	2	2	3	2	1	1	1	2	1	2	2	4	2	4	3	5	4
86	1	3	1	2	3	3	2	2	1	5	5	3	2	5	3	4	4	3	5	5	4	4	5	5	4	4	4	4	2	4	1	2	1	2	1	1	3	3	3	3	4	4	4	3	4	4	4	4	4
87	1	3	1	2	3	3	2	2	1	4	5	4	4	3	4	5	5	5	5	4	5	4	4	5	5	5	5	5	4	5	3	3	2	3	3	3	4	4	4	5	4	5	5	5	5	5	5	5	5
88	1	2	2	2	3	3	2	2	1	4	4	4	4	4	4	4	4	4	4	3	4	4	4	3	3	3	4	2	4	5	3	2	4	2	3	4	4	5	4	3	5	4	4	4	5	4	5	4	4
89	2	3	1	3	2	2	2	1	1	5	4	5	5	5	4	5	5	4	5	3	4	4	4	5	4	4	5	5	5	4	1	1	1	2	1	1	4	4	5	4	3	5	4	3	2	4	3	4	4
90	1	3	1	2	3	4	2	2	1	4	4	4	4	4	4	5	4	2	4	3	3	4	4	5	5	4	3	2	3	2	2	2	1	2	2	2	5	4	5	5	5	4	4	4	4	4	3	4	2
91	1	3	1	1	3	4	2	2	1	5	5	5	5	5	4	4	3	4	4	5	5	5	5	3	4	3	3	3	2	4	2	2	1	3	2	2	3	3	3	2	3	3	2	4	4	5	5	5	4
92	1	2	2	2	3	4	2	2	1	5	5	3	5	4	3	5	4	3	3	3	4	4	3	5	3	4	2	3	1	1	4	3	5	2	5	4	1	1	1	1	1	5	2	4	4	5	5	5	5
93	1	4	1	4	3	3	2	2	1	5	5	5	4	4	5	5	5	5	4	5	4	5	5	4	5	4	5	4	5	5	3	3	3	4	3	3	4	5	5	3	2	5	4	4	5	4	4	4	5
94	1	2	2	2	3	3	2	2	1	4	5	5	3	5	3	5	5	5	5	4	2	4	3	3	3	3	5	5	4	5	2	1	2	3	2	3	5	5	5	5	5	4	4	4	5	4	4	4	4
95	1	2	2	1	3	3	2	2	1	4	5	4	4	4	5	5	5	5	4	4	5	3	5	4	3	4	5	5	5	4	2	2	2	2	2	1	4	4	3	4	4	5	5	4	5	4	5	4	4
96	1	3	1	4	2	2	1	1	3	4	4	4	4	4	5	4	4	5	5	3	3	4	4	3	3	4	4	4	5	4	2	3	2	2	2	2	4	3	5	4	4	3	3	4	4	4	4	4	4
97	1	3	1	2	3	3	2	2	1	5	5	5	5	5	4	5	3	2	2	5	5	5	5	4	3	4	3	4	3	2	3	3	3	4	3	3	3	2	2	4	3	5	3	3	4	4	5	4	4
98	1	3	3	4	3	3	2	2	1	4	5	5	4	4	3	4	3	4	2	3	3	5	4	4	4	4	4	5	4	5	2	1	4	2	2	1	4	5	4	4	2	5	2	4	2	4	5	4	5
99	1	2	2	2	3	3	2	2	1	4	4	4	5	5	5	4	3	4	5	3	2	3	3	5	5	4	4	5	3	4	1	1	1	1	1	2	3	4	3	3	3	4	4	4	4	5	5	5	5
100	1	3	1	1	3	4	2	2	1	4	4	4	4	4	4	5	4	4	4	4	5	5	5	4	3	4	4	4	5	2	1	1	1	1	2	1	4	4	3	5	4	4	4	4	4	4	5	4	5
101	1	4	1	4	3	4	2	2	1	5	5	4	5	5	5	5	4	3	5	5	4	5	4	4	4	4	5	5	4	5	3	3	3	3	3	3	4	4	3	4	4	5	5	5	5	4	5	2	4
102	1	2	2	2	3	4	1	2	1	5	5	5	4	5	5	5	5	5	5	3	2	4	4	4	3	5	4	4	2	4	2	2	2	2	4	1	3	4	2	4	3	5	4	4	4	4	5	4	3
103	1	4	2	2	3	4	1	2	1	5	3	4	5	5	5	5	4	5	4	4	4	4	4	3	4	3	4	4	4	4	1	1	2	1	2	1	4	4	3	4	5	5	4	3	4	5	4	5	4
104	2	3	3	1	2	1	2	1	3	5	3	5	5	5	5	4	4	4	4	3	4	3	3	4	5	4	4	3	4	4	2	3	2	4	1	3	4	4	5	3	4	5	4	5	4	4	4	4	3
105	1	4	3	3	2	4	2	1	2	4	5	4	5	4	2	4	3	4	4	4	2	3	3	3	3	3	5	5	4	5	1	1	1	1	1	1	3	3	4	4	3	3	4	4	2	4	5	5	4
106	1	2	2	2	3	3	1	2	1	4	5	3	4	4	2	5	3	4	3	1	2	1	4	5	4	4	4	3	5	4	5	5	4	5	5	5	2	2	2	2	2	4	5	4	4	4	3	4	4
107	1	2	1	1	3	3	2	2	1	4	5	4	5	3	4	4	4	4	5	4	4	3	3	3	3	3	3	3	4	3	2	2	4	1	2	3	5	4	5	5	5	5	3	4	4	4	5	5	3
108	1	2	2	4	3	4	2	2	1	4	3	3	5	5	5	5	5	4	5	3	4	5	3	5	4	4	3	3	3	4	2	1	1	2	3	2	3	3	3	3	2	4	5	4	4	4	4	5	5
109	1	2	2	2	3	3	2	2	1	5	5	5	5	5	5	4	4	5	4	3	4	4	4	3	3	3	4	4	4	4	1	1	1	2	1	1	5	4	5	5	5	5	3	4	4	4	4	4	4
110	1	2	2	2	3	4	2	2	1	4	4	3	4	3	3	5	4	2	2	1	2	2	1	4	3	4	2	1	2	2	5	4	4	5	5	5	3	2	3	3	4	5	3	3	2	4	5	3	4
111	2	4	3	3	2	4	2	2	1	4	3	3	4	3	5	5	4	2	2	4	4	2	3	5	4	5	2	2	3	1	2	2	3	2	2	1	5	5	5	4	5	4	2	3	2	2	4	5	4
112	1	3	1	2	3	3	2	2	1	5	5	5	5	5	5	5	4	5	4	5	5	5	3	5	4	5	4	4	4	4	3	4	2	3	3	4	4	4	4	5	3	4	5	4	4	4	4	5	3
113	2	2	2	2	3	1	2	1	2	4	5	3	3	4	1	5	3	4	5	2	2	5	3	4	3	4	2	1	2	3	5	5	4	5	5	5	1	1	2	1	2	2	3	4	4	4	5	5	5
114	1	2	2	1	3	3	2	2	1	4	5	3	2	1	2	5	3	4	5	3	4	5	1	4	5	4	1	1	2	1	2	2	3	3	2	2	1	1	1	2	1	2	3	3	4	4	3	4	3
115	1	3	1	1	3	3	1	2	1	5	4	5	5	5	5	4	3	4	2	4	2	4	4	3	4	3	5	5	5	5	2	2	3	2	2	2	4	3	3	3	5	5	4	3	4	5	5	5	4
116	1	1	3	2	3	4	1	1	1	5	5	5	5	5	5	5	3	2	4	4	4	5	3	4	4	5	4	4	4	4	2	2	1	3	2	2	5	4	5	5	5	5	5	5	5	4	5	4	5
117	1	2	2	1	3	4	1	2	1	4	5	4	4	5	4	5	3	4	2	4	4	5	5	4	3	3	3	4	4	3	1	1	1	1	1	2	4	5	4	3	4	4	4	4	4	4	5	4	4
118	1	2	2	2	2	2	1	1	1	4	5	4	3	5	5	5	3	3	5	1	4	2	4	4	4	3	3	3	2	2	5	4	4	5	4	4	3	1	1	2	2	5	4	5	5	4	4	4	4
119	1	4	1	2	3	3	1	1	3	4	4	4	2	3	3	5	3	4	3	4	4	2	3	3	4	4	1	2	3	2	4	5	3	5	5	3	1	2	3	1	3	3	4	4	4	4	5	4	4
120	1	3	1	2	2	3	1	1	1	4	4	3	3	1	2	5	3	4	2	4	4	5	4	4	5	4	2	3	2	2	4	3	4	4	5	4	2	1	2	1	2	5	5	3	4	4	5	4	3
121	1	3	1	2	3	2	1	1	1	4	4	4	3	3	2	5	4	4	2	3	1	5	4	3	5	4	2	2	1	2	5	4	5	5	3	3	2	1	2	1	2	4	5	4	5	5	4	5	5
122	2	3	1	2	2	3	1	1	1	4	4	4	2	5	2	5	3	2	4	2	1	2	4	3	4	4	1	1	2	2	3	4	3	4	5	3	3	2	1	1	3	4	4	5	4	4	5	4	3
123	1	4	1	3	3	3	1	1	1	4	1	2	2	1	1	5	3	3	4	3	3	3	1	4	3	3	1	2	1	2	4	5	5	5	3	4	2	3	3	2	2	5	4	3	4	4	5	4	5
124	1	3	1	2	3	3	1	1	3	4	1	3	2	5	2	5	3	4	2	5	1	5	3	3	4	3	1	2	2	2	4	4	5	3	3	3	2	1	2	3	2	4	4	4	4	4	5	5	4
125	1	3	1	3	3	4	1	1	3	4	4	3	2	4	2	2	2	1	2	2	2	3	3	5	5	4	2	1	2	2	5	5	4	5	4	5	1	1	2	3	3	4	5	4	5	5	4	4	4
126	1	4	1	3	2	3	1	1	1	4	4	3	2	1	2	2	2	1	2	5	3	5	4	3	4	3	1	1	2	3	4	5	4	5	5	3	1	2	1	3	2	3	4	4	4	4	5	4	4
127	2	3	1	2	2	4	1	1	1	4	2	3	3	1	2	5	4	3	2	1	3	1	3	4	5	4	3	2	2	2	4	3	5	5	5	5	2	2	2	3	1	5	5	3	4	4	4	5	5
128	2	3	1	2	3	3	1	1	1	4	4	2	3	4	2	1	3	3	2	3	2	4	3	5	4	5	1	1	2	2	5	5	4	5	5	4	1	2	1	1	1	5	4	4	4	5	4	4	4
129	1	2	2	2	2	4	1	1	1	4	4	3	3	2	3	5	3	2	4	5	2	4	1	3	4	5	2	2	2	2	5	5	5	5	4	5	1	2	1	1	1	3	4	3	5	4	4	4	4
130	1	1	1	1	2	3	1	1	1	4	2	2	1	1	2	5	4	4	2	3	1	5	4	4	4	5	1	2	1	2	4	3	3	5	4	5	3	1	2	2	2	3	4	5	4	5	5	4	4
131	1	3	1	2	2	2	1	1	1	4	2	3	1	4	1	5	3	2	3	3	3	3	3	4	5	5	1	2	2	3	4	3	3	5	4	3	2	2	2	3	2	5	5	4	5	4	5	5	5
132	1	3	1	3	3	4	1	1	1	4	4	3	3	3	2	2	1	2	1	3	2	5	4	5	4	5	1	2	2	2	4	3	5	4	5	5	1	1	3	1	2	4	4	5	5	5	4	5	4
133	2	4	1	2	2	2	1	1	1	4	4	3	2	2	1	1	1	2	1	5	2	3	4	4	3	3	1	3	2	3	5	5	5	5	5	5	3	2	1	2	2	4	4	5	4	4	5	5	4
134	2	4	1	2	1	3	1	1	3	4	4	3	2	5	1	5	2	2	4	2	2	3	4	4	5	5	1	1	1	1	4	5	3	4	3	4	3	1	3	2	2	3	4	5	4	5	4	4	5
135	1	4	3	1	2	3	2	1	1	5	5	5	4	4	4	5	5	5	5	4	5	4	4	4	5	3	3	3	5	4	1	3	1	3	2	1	3	4	4	4	3	5	2	4	4	3	5	5	3
136	2	4	3	2	2	3	1	1	1	4	4	5	3	3	4	5	5	3	4	4	3	5	4	5	5	4	4	4	5	4	3	2	2	2	2	2	5	5	4	5	4	1	2	4	1	4	4	3	3
137	2	3	1	2	3	3	2	1	1	4	4	4	4	3	3	5	3	4	4	3	4	4	3	4	3	4	5	5	3	5	3	1	2	1	2	1	3	3	4	4	3	5	2	2	4	2	5	5	2
138	1	4	3	2	1	3	2	1	1	4	4	5	3	4	5	4	4	3	4	3	4	4	5	3	2	4	3	4	5	3	3	1	2	2	1	1	4	3	5	5	5	3	4	2	4	3	3	5	4
139	2	2	3	1	2	2	1	1	1	4	4	5	3	5	5	5	5	4	4	3	4	4	4	4	3	4	3	5	5	3	2	2	3	1	1	2	5	5	4	5	3	3	4	3	4	4	5	5	3
140	1	3	1	2	3	2	2	1	1	4	4	4	4	3	4	5	4	5	4	4	3	5	4	4	3	4	3	4	5	5	1	2	1	2	2	1	5	4	4	4	5	3	4	3	2	2	5	5	3
141	2	1	3	1	2	3	1	1	2	4	5	4	4	3	4	5	4	5	4	5	4	5	4	4	5	4	4	5	5	4	3	2	1	2	2	1	4	4	5	4	4	4	2	3	4	3	4	3	4
142	2	4	1	3	3	3	1	1	1	4	4	3	3	1	1	5	3	2	2	4	1	3	3	3	5	4	2	1	2	1	5	5	3	5	3	3	1	3	2	3	2	3	4	5	4	4	5	5	4
143	2	2	3	1	1	3	1	1	2	5	5	5	4	3	1	5	4	5	5	4	4	5	4	5	5	4	4	5	5	5	3	2	2	3	2	1	5	4	4	5	4	2	2	3	2	4	5	4	4
144	1	1	3	1	2	2	1	1	2	4	5	5	3	5	4	5	4	3	5	3	4	5	4	4	4	3	5	5	3	5	2	2	1	3	1	2	5	3	5	5	5	1	2	3	1	4	3	4	4
145	2	2	2	2	2	3	1	1	1	5	5	4	4	4	5	5	3	3	4	4	3	3	4	4	4	4	3	5	3	5	1	2	1	1	1	2	4	3	5	3	3	3	2	3	3	2	5	4	3
146	1	4	1	3	2	3	1	1	1	4	2	1	1	1	2	5	4	3	4	4	1	5	4	3	4	5	1	2	2	2	5	4	3	3	4	5	1	1	1	3	1	5	4	4	4	4	5	5	5
147	1	4	1	2	3	2	2	1	1	4	4	4	5	5	5	5	5	4	4	4	3	4	4	4	3	5	4	3	4	4	3	3	2	1	2	1	5	5	4	3	4	3	2	5	3	4	5	2	2
148	1	1	3	1	1	2	1	1	2	4	4	4	4	5	4	5	4	3	5	4	3	5	5	5	5	5	5	4	5	5	1	1	3	1	2	1	4	3	4	5	3	2	4	2	3	2	5	4	3
149	2	4	1	1	3	3	2	1	1	4	4	3	3	3	4	5	5	4	3	3	3	5	4	3	5	4	4	5	4	5	1	2	2	1	2	1	5	5	4	5	5	1	2	3	3	4	4	3	3
150	1	4	1	2	3	3	1	1	1	1	1	1	2	1	2	5	3	2	2	4	1	5	4	4	5	4	1	3	2	2	5	3	3	4	4	4	2	2	2	1	2	4	4	5	5	5	4	4	4
151	2	4	3	2	2	3	1	1	1	4	4	3	3	3	4	5	3	3	5	5	4	5	4	4	3	3	5	5	5	3	2	1	3	1	2	2	4	1	4	5	5	2	4	4	2	3	3	5	3
152	1	2	3	1	2	3	1	1	2	4	4	5	3	3	4	4	4	4	5	3	4	5	4	3	4	4	5	4	4	4	2	2	1	1	3	1	4	5	5	5	5	3	4	2	3	4	5	5	4
153	1	3	1	2	3	2	1	1	1	2	3	2	2	3	1	3	2	2	3	3	1	2	4	4	5	5	2	3	3	3	4	5	3	5	4	3	3	1	3	3	1	5	4	5	5	4	4	5	4
154	1	3	1	1	3	3	1	1	1	4	5	5	3	5	4	3	5	5	5	3	5	5	3	4	4	4	5	3	5	4	1	1	3	2	2	1	4	4	4	5	4	3	2	4	3	3	5	5	3
155	2	1	2	1	2	3	1	1	2	4	5	4	4	4	4	3	4	3	4	4	3	5	5	3	4	5	4	4	5	4	3	2	2	3	1	3	5	3	5	3	3	5	2	2	2	4	4	5	4
156	1	3	1	1	3	2	1	1	1	4	3	3	5	4	5	3	4	4	5	3	5	5	5	3	5	3	4	4	4	5	2	2	1	1	1	1	5	4	4	5	5	3	4	3	2	4	5	5	4
157	1	1	2	1	2	1	1	1	2	4	3	4	3	5	5	4	3	3	4	3	4	5	4	4	4	5	5	3	3	4	2	1	3	2	3	1	5	4	4	4	3	3	2	3	2	3	4	2	3
158	2	3	1	2	1	3	1	1	1	4	4	5	4	4	4	3	4	4	5	3	4	3	4	5	4	3	1	5	5	5	2	2	3	1	2	2	4	4	5	5	3	4	3	3	3	4	4	3	3
159	2	3	1	2	2	3	1	1	1	4	4	2	2	1	2	2	3	3	2	2	2	5	1	5	5	4	3	1	2	3	4	5	5	5	4	5	2	1	2	3	3	3	5	5	5	5	5	4	5
160	2	3	1	2	1	2	2	1	1	5	5	4	4	5	5	3	3	4	5	3	5	4	5	3	4	5	4	4	4	4	1	2	3	1	1	2	5	5	4	4	3	1	3	4	3	3	3	3	4
161	1	1	3	1	1	2	1	1	2	4	5	5	3	3	5	4	4	4	4	4	5	4	5	4	3	3	4	5	5	5	1	1	3	2	1	1	4	5	5	5	3	5	3	3	3	4	3	3	4
162	1	3	1	2	3	3	1	1	1	2	2	2	2	1	2	3	2	1	2	3	1	2	5	4	5	4	1	1	1	1	4	3	4	4	4	5	1	1	1	2	3	3	5	5	4	5	4	4	5
163	2	2	2	1	3	3	1	1	1	4	5	3	4	4	3	5	4	4	4	5	5	5	5	4	3	4	5	3	4	4	1	2	2	1	2	2	4	3	4	5	4	4	3	3	3	4	5	5	3
164	2	1	2	1	2	1	1	1	2	4	5	4	4	3	4	5	5	3	4	3	4	5	5	4	4	3	5	5	5	5	2	3	1	2	2	2	4	4	4	3	3	3	3	2	3	4	4	4	5
165	2	3	1	2	3	3	1	1	1	2	1	2	2	1	1	2	1	2	2	4	2	2	5	3	4	4	2	1	2	3	5	5	5	4	3	5	2	3	1	3	3	3	4	5	3	5	3	5	3
166	2	2	3	1	3	2	1	1	1	3	4	5	4	3	3	3	4	3	3	4	3	5	5	4	3	4	3	5	4	4	2	3	1	3	3	2	5	5	4	5	3	5	4	4	2	2	4	3	5
167	1	3	1	2	3	3	1	1	1	2	1	2	1	1	2	3	1	2	2	2	2	1	5	3	4	5	2	2	2	2	4	5	4	3	4	3	2	3	2	3	1	4	4	4	4	4	4	3	5
168	2	3	1	2	3	3	1	1	3	1	2	2	2	5	2	2	2	2	1	3	2	3	1	4	4	5	3	1	1	3	3	5	5	4	4	3	1	1	2	3	3	4	4	5	4	4	4	5	4
169	1	1	3	1	2	3	1	1	2	5	5	5	3	3	3	4	4	4	4	3	4	5	4	4	5	3	5	5	4	4	1	3	2	2	2	2	5	3	5	4	5	2	4	3	2	4	3	3	3
170	1	4	1	2	2	2	1	1	1	3	4	4	3	5	3	4	4	3	5	5	3	4	4	4	4	4	4	4	1	4	2	1	3	3	2	1	3	1	4	5	1	1	4	4	1	3	4	4	3
171	1	1	3	1	2	3	1	1	2	5	4	3	4	3	3	5	5	3	3	4	4	5	5	5	3	4	3	5	3	5	1	3	3	1	2	2	4	4	4	3	4	3	4	3	2	2	3	3	5
172	1	3	3	1	2	2	2	1	1	4	5	4	4	4	5	4	5	3	3	3	5	3	5	3	4	3	5	5	4	4	1	2	3	1	1	1	5	4	4	5	4	3	4	3	2	4	3	3	3
173	2	2	3	1	2	3	1	1	2	3	4	4	3	3	3	4	5	3	5	5	3	5	5	5	4	4	3	5	4	4	2	2	2	2	1	3	4	4	4	4	5	5	4	4	2	4	3	3	3
174	1	2	3	1	3	2	1	1	1	3	5	3	3	2	5	5	4	4	3	5	4	3	5	3	4	3	5	4	5	4	2	1	2	1	3	1	4	4	4	4	4	3	4	3	3	2	4	3	5
175	1	1	2	1	1	1	1	1	2	3	5	5	4	4	3	5	3	3	3	4	4	5	4	5	5	3	3	5	4	3	3	3	1	1	3	2	4	3	4	5	5	5	2	3	2	4	3	2	5
176	2	2	3	1	2	2	2	1	1	5	4	5	4	3	5	5	3	4	4	3	5	3	5	4	5	4	3	3	5	3	3	1	1	3	2	1	3	3	4	4	5	5	2	4	3	3	3	4	3
177	1	3	3	1	3	3	1	1	1	3	4	4	5	4	5	4	3	4	3	4	3	4	5	3	5	3	1	5	4	4	1	2	1	2	2	2	4	4	5	5	3	3	4	3	2	3	3	5	3
178	1	4	3	1	2	3	1	1	1	5	5	4	5	4	1	4	4	3	3	3	4	3	5	5	4	4	3	4	4	5	1	2	1	1	1	1	5	5	4	5	3	4	2	4	2	4	4	3	5
179	1	2	2	1	2	3	1	1	2	3	1	5	3	4	3	3	3	4	3	4	3	4	5	4	4	3	5	4	4	4	2	3	3	2	2	2	5	4	4	3	5	2	4	4	3	3	3	3	5
180	2	1	1	1	2	3	1	1	2	5	4	5	4	3	4	3	4	3	4	4	3	3	5	5	4	4	5	4	4	5	1	2	1	1	2	2	4	3	4	5	5	3	4	4	3	2	3	3	5
181	2	2	3	1	2	2	1	1	1	4	4	3	3	4	4	3	4	3	5	3	4	5	5	4	4	4	3	4	5	3	1	2	3	1	1	2	4	4	4	3	3	3	2	3	3	4	4	5	5
182	2	3	3	2	2	3	1	1	1	3	5	4	4	3	4	3	5	4	5	3	4	3	5	4	4	4	3	4	4	3	1	2	2	3	1	3	3	4	4	4	5	1	4	3	1	3	3	3	3
183	1	2	2	1	2	2	1	1	2	5	4	4	3	4	3	3	4	5	3	3	4	3	5	4	4	3	5	5	5	4	2	2	1	1	2	2	5	4	4	3	4	4	3	3	3	3	3	2	3
184	2	4	2	1	1	1	2	1	1	5	5	4	5	4	4	4	3	4	5	4	3	3	4	2	5	4	5	5	5	5	1	2	1	3	1	2	4	4	4	5	4	5	3	3	3	4	3	2	5
185	1	2	2	1	2	3	1	1	2	4	5	5	4	4	3	3	5	4	4	4	3	5	4	4	4	4	4	5	5	4	3	1	3	2	2	1	4	5	5	5	3	1	2	4	2	3	3	2	5
186	1	3	1	1	2	3	1	1	1	4	3	3	4	5	3	3	3	3	5	3	3	4	5	3	4	4	4	5	5	4	1	2	3	3	1	1	4	5	4	4	4	2	3	3	2	4	3	3	4
187	1	1	3	1	2	2	1	1	2	3	3	5	4	5	3	3	5	3	3	4	4	3	5	4	5	4	5	3	4	4	2	2	3	1	3	1	5	3	5	5	4	3	2	4	3	2	4	3	4
188	2	2	3	1	1	2	2	1	1	4	3	5	4	4	5	4	4	3	4	3	5	3	5	4	4	4	5	4	5	4	3	2	2	3	2	1	4	4	4	4	5	5	3	4	3	4	3	2	2
189	1	2	1	2	2	3	1	1	1	3	5	3	4	3	3	4	5	4	3	3	5	5	5	4	3	5	5	4	4	5	2	1	3	3	1	2	4	4	4	4	4	3	4	3	3	4	3	3	4
190	2	1	3	1	1	2	1	2	2	3	5	5	4	5	5	5	3	5	3	3	5	3	4	4	4	3	5	4	5	4	1	2	3	1	2	1	4	4	4	5	4	3	4	3	3	4	4	3	3
191	2	3	3	2	2	3	2	1	1	5	5	5	5	4	3	4	3	3	3	3	5	4	4	5	4	3	4	4	4	4	1	3	3	3	2	1	4	4	4	5	4	2	1	4	2	4	4	3	4
192	2	1	2	1	1	3	1	1	2	4	3	4	4	3	4	3	5	4	4	4	3	3	5	4	5	4	4	3	3	5	1	1	1	1	2	2	4	4	4	4	3	3	4	3	3	4	3	3	3
193	1	4	2	2	2	3	1	1	1	3	3	3	3	3	4	3	4	4	3	5	3	5	5	5	4	3	4	4	5	5	1	3	3	2	2	3	4	4	3	4	3	1	4	4	2	4	4	3	3
194	2	1	3	1	2	3	1	1	2	3	3	4	5	1	4	3	4	4	5	4	5	5	5	3	5	4	5	5	5	5	1	2	2	3	2	2	3	4	4	4	5	2	2	4	3	4	4	3	3
195	2	2	2	1	1	3	2	1	1	4	4	4	4	4	3	3	4	3	4	3	5	3	5	3	4	3	5	4	4	4	3	2	2	3	2	2	4	5	4	5	3	5	4	3	3	3	3	3	3
196	1	1	3	1	1	2	1	1	2	3	3	5	5	4	4	4	4	3	5	4	4	5	5	4	4	5	3	5	5	4	1	1	3	3	2	2	4	4	4	5	4	1	2	3	2	4	3	3	4
197	2	4	1	1	2	3	1	1	1	3	3	5	4	4	3	4	3	3	5	5	4	3	5	4	3	3	4	4	5	4	1	3	1	3	2	1	5	3	4	4	3	3	1	4	3	4	4	3	3
198	2	2	3	1	2	2	1	1	2	4	4	3	5	5	5	4	4	4	4	3	4	4	5	2	3	3	3	5	5	5	2	2	3	3	2	2	5	5	5	5	5	5	1	2	2	4	2	3	3
199	1	4	1	1	1	4	1	1	1	4	3	3	4	3	4	4	5	4	5	5	5	4	1	3	5	4	5	5	4	4	3	3	1	2	1	3	5	3	5	5	3	4	4	3	2	2	3	3	3
200	1	1	2	1	2	3	1	1	2	4	3	3	4	2	4	4	5	4	4	3	3	3	4	5	3	3	5	3	4	4	3	2	1	2	2	1	5	3	4	4	5	1	4	3	3	4	3	2	3
201	1	3	1	2	1	2	1	1	1	4	5	4	4	5	5	4	4	5	5	4	3	4	5	3	5	4	3	5	3	4	2	3	1	1	2	2	4	5	5	5	3	3	2	3	3	4	3	3	4
202	2	2	2	1	2	3	1	1	1	5	4	4	4	2	1	4	3	5	4	4	3	3	4	5	3	5	4	4	4	5	1	3	1	1	2	2	5	3	4	4	4	5	4	3	2	4	2	2	3
203	1	2	1	1	1	2	2	1	1	5	4	4	4	5	4	4	3	3	3	3	4	4	4	4	4	5	5	4	3	5	1	2	2	2	2	1	5	4	5	4	5	2	4	3	3	4	3	3	3
204	2	1	3	1	1	4	1	1	2	5	4	5	4	3	4	5	5	4	4	4	3	4	5	5	4	3	4	3	5	5	3	1	1	1	1	2	3	5	4	4	3	4	1	3	2	4	2	2	3
205	1	3	2	2	2	4	1	1	1	4	4	4	3	5	5	3	5	3	5	3	3	5	5	3	4	3	3	5	4	4	2	3	1	2	3	2	5	3	4	5	4	2	4	2	1	2	3	3	4
206	2	1	1	1	1	3	1	1	2	3	5	4	1	3	4	5	5	5	5	3	3	3	5	5	4	4	4	5	5	5	1	2	2	1	3	2	5	5	4	5	3	1	4	5	3	4	3	2	2
207	2	3	3	1	2	2	2	1	1	5	4	4	4	3	4	3	3	1	3	3	3	4	5	2	3	1	4	4	4	1	2	3	1	1	2	1	4	4	5	4	3	2	2	3	3	3	2	2	3
208	2	1	2	1	1	3	1	1	2	4	5	5	4	3	3	3	4	3	3	3	3	4	4	4	4	3	5	5	5	5	2	2	3	2	1	1	5	5	5	5	5	5	4	3	1	4	3	2	4
209	1	1	3	1	2	1	1	1	2	3	5	5	3	3	4	4	3	5	3	5	3	5	5	3	4	4	5	4	4	4	1	2	1	1	2	1	5	3	5	3	4	4	4	2	2	4	2	2	5
210	1	4	3	1	3	3	2	1	1	4	3	3	3	3	3	3	5	4	5	3	3	5	5	4	5	4	5	4	5	3	2	3	2	3	1	1	4	5	4	4	4	1	3	3	3	4	3	3	3
211	2	1	1	1	1	3	1	1	2	3	4	5	4	5	3	5	4	3	4	5	4	5	4	5	5	3	4	4	1	5	1	3	2	2	1	2	5	5	5	5	5	4	3	3	3	2	4	3	5
212	2	2	3	2	2	2	2	1	1	3	4	5	3	4	4	3	4	3	5	3	5	4	5	5	4	3	3	5	5	4	2	3	2	1	2	2	4	5	5	4	4	2	4	3	1	3	2	2	3
213	2	1	3	1	1	3	1	1	2	4	5	5	4	2	3	4	3	3	5	3	4	5	5	5	5	4	5	3	3	4	1	2	2	3	1	3	5	4	5	5	4	3	4	2	3	2	3	3	5
214	2	1	2	1	1	3	1	1	2	5	3	4	3	5	4	4	4	3	3	5	4	5	5	4	3	5	5	3	4	5	1	2	2	3	2	1	4	4	4	4	5	4	3	5	2	2	4	3	5
215	1	2	2	1	2	3	1	1	2	3	4	5	5	3	3	3	5	3	5	3	4	5	2	3	3	3	4	5	5	4	2	2	1	3	3	2	4	4	4	4	4	5	1	3	3	2	3	3	5
216	2	1	2	1	2	4	1	1	2	4	4	3	4	4	5	3	5	5	3	3	4	5	5	2	3	1	4	5	4	5	2	2	1	2	2	3	3	4	4	4	3	2	2	3	3	2	3	3	2
217	1	1	2	1	2	2	1	1	2	3	4	3	4	2	4	4	5	5	5	4	4	5	5	4	4	5	4	5	4	4	3	1	1	1	2	1	5	3	5	5	3	1	3	2	3	2	3	3	3
218	1	1	1	1	2	3	1	1	2	3	4	4	4	3	4	5	4	4	4	3	5	5	3	4	4	5	5	5	4	5	3	2	1	2	2	2	5	4	4	4	3	4	3	2	3	3	3	3	2
219	1	3	1	1	3	4	1	2	1	5	5	5	4	5	5	4	4	3	5	4	4	5	4	4	4	3	3	3	4	3	1	1	2	1	1	1	3	2	4	4	3	4	4	4	4	5	5	5	5
220	1	2	2	2	3	4	2	2	1	3	2	3	3	4	3	5	5	5	4	5	5	5	3	3	3	3	4	5	3	2	3	3	4	3	3	3	3	3	4	2	4	4	4	4	5	4	4	4	5
221	1	4	1	4	2	4	1	1	1	2	2	2	3	2	2	4	5	5	3	5	2	2	1	2	1	2	3	3	2	4	4	5	3	4	3	4	1	2	2	1	1	2	2	2	3	2	4	3	3
222	2	4	1	1	2	2	2	2	1	3	3	3	3	3	4	4	4	5	3	3	4	2	4	5	5	5	3	2	3	3	3	3	4	2	2	4	4	5	4	5	4	4	1	4	5	5	5	5	5
223	1	2	2	2	3	4	2	2	1	4	4	5	4	4	2	5	4	5	5	4	4	4	5	5	4	5	3	3	4	3	1	1	2	1	1	1	5	4	5	5	5	5	5	4	5	5	5	5	5
224	1	2	2	2	3	4	1	1	1	4	3	4	5	4	3	4	4	3	5	4	4	3	4	4	4	4	5	5	5	5	2	1	2	3	1	3	3	4	3	2	4	5	5	4	4	4	4	4	3
225	1	3	1	2	3	3	1	2	1	4	4	4	4	4	5	3	2	2	3	5	5	5	5	4	3	3	4	4	4	4	2	2	2	1	2	1	5	4	5	5	5	4	4	5	4	3	3	3	3
226	1	2	2	2	3	4	1	2	1	4	3	4	4	5	4	4	3	4	4	3	2	4	3	3	3	3	4	4	5	5	3	3	3	3	3	4	3	3	2	4	4	5	5	4	5	4	4	5	4
227	1	3	2	3	3	3	2	2	1	4	4	5	3	5	3	4	3	5	5	3	4	2	3	4	4	3	4	4	5	2	2	1	2	2	4	2	3	3	4	2	3	5	5	5	5	3	3	3	4
228	1	3	1	2	3	3	1	2	1	4	3	4	3	4	4	4	3	4	3	4	3	4	5	4	3	4	5	4	5	5	1	1	1	2	1	2	3	2	3	4	3	5	5	5	5	5	5	5	5
229	1	4	3	4	3	4	1	1	1	3	3	2	3	3	4	4	3	5	5	5	5	4	5	5	5	4	3	3	2	4	3	3	3	4	3	4	4	3	5	4	4	4	4	4	3	4	3	4	4
230	1	1	3	2	2	4	1	2	2	5	5	5	5	5	4	3	2	2	3	4	2	4	5	5	5	5	4	4	5	4	1	1	1	1	1	2	4	3	2	5	3	3	3	2	3	4	3	4	4
231	2	2	3	2	4	3	2	2	1	4	3	3	5	4	3	4	3	4	3	3	3	2	4	4	4	4	3	2	2	3	3	3	3	4	3	3	4	3	4	4	5	4	5	3	5	5	5	5	5
232	1	3	1	2	3	3	1	2	1	5	5	5	5	4	5	5	4	5	4	4	5	4	4	5	5	4	3	2	3	3	2	2	1	4	4	2	5	5	5	4	4	5	4	5	5	4	5	2	3
233	1	2	2	2	3	4	1	2	1	4	3	2	5	4	5	4	5	4	4	4	4	3	4	4	3	4	5	4	5	5	2	2	2	4	2	1	3	2	3	3	4	5	2	2	4	4	3	4	5
234	1	3	1	2	3	3	2	2	1	3	3	3	3	4	2	4	5	3	2	4	4	3	5	3	4	4	4	3	5	4	2	1	2	3	4	2	4	4	3	4	5	3	2	4	4	5	4	5	5
235	1	3	1	2	3	3	1	2	1	4	5	4	4	4	3	4	4	4	5	3	3	3	3	3	2	4	4	4	2	2	1	2	1	1	1	1	4	5	5	5	3	3	2	3	4	5	5	4	4
236	2	2	2	2	2	4	1	2	1	3	3	2	2	2	3	3	2	4	2	3	4	3	2	3	3	3	4	2	4	5	3	3	3	3	3	3	4	3	4	4	5	4	5	3	2	4	3	5	3
237	1	3	1	2	3	3	2	2	1	5	5	5	5	5	4	5	4	5	5	3	2	4	3	3	4	4	5	5	4	4	1	1	1	1	2	1	5	5	4	5	5	4	4	5	4	5	4	5	4
238	1	3	1	2	3	4	2	2	1	5	5	5	5	5	4	3	3	3	3	5	5	5	4	5	5	4	4	4	5	5	3	3	3	4	3	3	3	4	2	3	3	4	4	4	5	4	3	4	4
239	1	3	1	2	3	4	1	2	1	4	4	3	4	4	4	3	2	3	3	5	5	5	5	4	4	5	5	5	5	5	2	2	2	2	2	1	4	2	4	4	4	5	5	5	5	3	3	3	3
240	1	2	2	3	3	3	2	2	1	2	5	3	3	4	4	4	4	5	3	2	3	3	4	5	4	5	5	5	5	4	3	4	2	4	3	3	3	4	3	2	4	4	4	4	3	4	2	4	3
241	1	2	1	2	3	3	1	2	1	5	5	5	4	4	5	4	4	4	4	5	5	5	4	3	4	4	5	5	5	5	1	1	2	2	1	1	4	5	3	4	4	4	3	5	4	3	3	3	4
242	1	3	1	3	3	4	2	2	1	3	2	2	3	3	3	5	4	5	5	3	2	4	3	3	3	4	5	5	5	4	3	3	4	3	2	3	5	5	4	5	4	4	4	3	5	3	3	3	3
243	2	1	3	1	4	3	1	2	1	2	2	2	1	4	2	4	3	5	4	5	3	4	2	4	4	3	3	4	4	2	4	2	3	5	5	4	2	4	1	2	2	4	2	4	2	4	3	4	4
244	1	3	1	2	3	4	1	2	1	3	3	3	3	2	3	3	2	4	4	5	4	5	5	3	3	3	4	5	2	4	2	1	2	3	2	2	4	3	4	4	4	4	4	4	4	3	4	4	2
245	1	2	2	2	3	3	2	2	1	3	3	2	3	3	2	5	5	5	4	4	3	5	4	5	4	4	5	5	4	5	2	1	3	4	3	2	4	3	5	5	3	4	4	4	3	5	5	5	5
246	1	2	2	2	3	4	1	2	1	4	5	3	4	5	4	3	3	4	3	4	3	4	5	5	4	5	5	5	5	5	3	3	2	4	2	2	3	2	4	3	3	4	4	5	3	4	4	4	5
247	1	4	1	1	3	3	2	2	1	3	3	4	3	3	3	4	3	4	4	3	2	3	3	5	5	5	4	4	3	3	1	1	1	2	2	1	3	4	4	3	2	5	4	5	4	3	4	4	2
248	1	3	3	4	3	1	1	2	2	3	4	3	3	2	3	5	4	5	4	4	4	3	5	5	4	5	4	4	3	4	1	2	1	1	1	1	5	5	5	5	5	5	4	4	3	5	5	4	4
249	1	2	3	4	4	4	1	1	3	3	3	4	3	3	3	5	4	5	5	5	4	5	5	3	4	2	5	5	5	4	3	2	4	2	3	3	4	3	4	5	5	3	4	3	2	4	4	4	3
250	1	2	2	1	3	3	1	2	1	3	3	2	3	2	4	4	2	4	4	4	4	3	5	3	4	4	3	3	3	3	1	1	2	1	1	1	4	3	4	4	4	5	5	4	5	4	4	4	4
251	1	2	2	2	3	4	2	2	1	5	5	5	4	4	5	3	3	2	4	4	4	4	4	3	4	4	4	3	4	4	1	2	1	1	1	1	4	4	5	3	5	4	4	4	2	3	4	3	4
252	1	3	1	1	3	4	2	2	1	2	3	3	4	4	4	5	5	4	5	4	4	5	3	5	5	5	5	5	4	4	1	1	2	1	1	1	5	5	5	5	5	5	4	4	2	4	4	4	4
253	2	3	1	1	5	3	2	2	1	3	3	2	2	3	4	4	3	5	3	4	5	4	3	4	4	4	4	4	4	4	3	4	2	2	3	4	4	4	4	4	4	3	4	3	3	5	5	4	4
254	2	2	3	1	5	2	2	1	2	5	4	5	5	5	5	3	3	4	2	5	4	4	5	4	4	3	4	4	3	4	2	2	2	2	4	1	4	5	2	5	3	4	4	4	5	4	3	4	3
255	1	3	1	2	3	4	2	2	1	2	2	3	1	3	2	1	1	1	1	1	1	4	2	5	4	5	4	5	4	3	2	1	3	2	1	2	1	1	1	2	2	2	2	4	2	2	2	3	3
256	2	4	3	1	3	3	1	1	1	5	5	4	5	5	5	4	3	5	3	3	2	3	2	4	4	4	4	4	4	3	2	1	3	2	1	2	4	4	4	4	4	5	5	4	4	4	3	5	5
257	1	3	1	2	3	3	2	2	1	2	3	2	2	1	3	1	2	2	1	2	2	4	3	2	3	1	4	3	5	3	4	4	3	3	4	4	5	5	5	5	5	1	3	3	3	2	4	3	4
258	1	3	1	2	3	3	2	2	1	3	2	3	2	3	4	5	5	4	5	4	3	4	3	4	4	4	4	3	4	4	3	3	4	4	2	3	5	5	5	4	5	4	3	4	4	5	5	5	5
259	2	1	3	4	4	3	2	2	2	5	5	5	5	4	5	4	5	2	5	3	3	3	3	5	5	5	3	4	2	3	3	3	3	3	3	3	4	3	4	5	3	4	1	4	5	4	4	2	4
260	1	3	1	1	3	3	2	2	1	5	5	5	5	5	5	4	4	4	4	4	4	5	3	5	5	5	5	5	5	5	2	3	2	1	3	2	5	5	5	5	4	3	3	3	4	4	5	2	4
261	1	2	2	2	3	4	1	2	1	4	4	5	2	4	4	4	4	3	4	4	2	5	3	5	4	5	5	4	5	5	1	2	1	1	2	1	4	4	4	4	4	5	4	2	2	4	5	3	4
262	1	2	1	2	3	3	2	2	1	3	4	4	3	3	4	4	3	5	3	4	4	3	3	5	3	5	3	4	2	4	2	2	3	2	2	2	3	3	4	2	4	4	4	4	3	5	4	5	4
263	1	2	3	1	3	3	1	1	2	1	1	2	2	1	1	2	2	1	3	2	2	2	2	1	2	2	2	4	1	2	2	3	2	2	1	2	1	1	2	1	1	2	2	2	3	3	3	4	3
264	1	3	1	4	5	2	2	2	3	3	5	3	5	4	4	4	4	5	3	5	4	5	5	4	5	3	4	4	4	3	1	1	1	1	1	2	5	5	5	5	5	5	3	3	3	5	5	5	5
265	1	3	1	1	3	4	2	2	1	4	2	2	5	4	5	3	3	2	4	4	3	5	3	3	3	3	5	5	4	5	3	4	3	3	4	2	3	3	3	3	3	4	4	3	5	4	4	3	5
266	1	3	1	1	3	3	2	2	1	5	5	5	5	4	5	5	5	4	5	5	5	5	5	3	3	3	3	3	4	3	3	3	3	3	2	3	3	4	2	4	2	3	4	4	3	4	4	5	4
267	1	3	1	3	2	4	1	1	1	3	1	2	2	2	3	2	2	2	1	3	2	4	2	3	4	5	1	2	2	2	4	5	4	3	3	5	2	2	2	1	3	3	4	3	4	5	4	4	4
268	2	3	1	1	2	2	2	1	1	5	3	4	4	4	3	3	5	5	5	4	3	4	5	4	3	3	3	3	3	5	1	2	2	1	2	3	5	4	4	4	4	2	3	3	3	4	3	3	3
269	1	1	3	1	1	3	1	1	2	3	5	4	3	4	5	4	5	3	3	3	4	3	4	3	4	4	5	4	5	5	2	3	3	2	2	2	5	4	4	4	3	5	3	3	1	3	4	3	5
270	1	3	1	2	2	2	1	1	1	3	3	3	5	4	3	3	4	4	5	4	3	3	4	2	1	2	5	4	4	4	2	3	2	1	2	2	3	5	5	4	3	3	2	4	3	4	3	3	3
271	2	4	1	3	3	4	1	1	1	1	1	1	3	2	1	3	2	3	1	2	1	5	3	5	4	4	2	2	2	3	4	5	4	5	4	3	3	1	1	3	2	5	3	3	5	5	5	5	5
272	1	4	1	2	1	3	1	1	1	5	5	3	5	2	3	4	3	3	5	4	3	4	3	2	3	2	5	5	5	5	3	2	2	3	2	1	4	4	4	4	4	1	1	3	1	3	3	2	3
273	1	1	2	1	2	3	1	1	2	3	5	3	4	3	3	4	5	3	5	5	5	3	3	3	2	3	5	5	5	5	2	2	2	1	2	2	3	4	4	5	1	3	3	3	2	3	3	2	5
274	1	4	1	2	2	2	1	1	1	2	1	1	2	2	3	3	2	1	2	1	1	2	1	4	4	4	1	2	2	2	3	4	4	5	5	3	1	1	2	1	1	3	4	4	4	4	5	4	3
275	2	2	3	1	2	3	1	1	2	3	5	5	4	2	4	5	4	5	3	5	5	4	3	4	5	5	5	1	5	5	2	3	2	2	1	1	4	5	4	3	3	4	3	4	2	3	3	3	5
276	1	2	2	1	1	3	1	1	1	3	5	5	4	3	5	3	4	3	3	4	3	5	5	2	3	2	4	4	3	4	1	3	1	2	2	1	4	5	4	5	3	2	3	3	3	4	2	3	3
277	1	2	2	3	2	4	1	1	1	1	1	2	3	2	1	1	1	1	1	2	1	2	1	5	4	4	1	2	2	1	4	5	3	5	3	5	2	2	2	3	2	5	5	5	4	4	5	4	4
278	1	3	2	2	3	4	1	2	1	5	5	5	5	4	5	3	2	2	3	4	4	5	4	5	4	5	4	3	5	3	1	1	2	1	1	1	5	5	5	5	5	5	4	5	5	3	2	3	4
279	1	4	3	2	2	4	2	2	1	3	5	4	4	2	4	4	3	5	3	4	4	4	5	5	4	4	3	3	3	3	3	2	3	3	4	3	5	5	5	4	5	5	5	5	4	4	2	5	5
280	2	3	3	3	4	4	1	1	1	5	5	4	5	5	5	3	3	4	3	4	2	4	4	4	5	4	5	5	5	5	2	3	2	3	2	2	4	4	4	5	2	4	4	4	4	4	4	4	4
281	1	4	1	1	3	3	1	2	1	4	3	4	4	4	2	5	5	5	5	5	5	4	5	3	4	3	4	5	2	3	3	3	2	3	4	3	3	3	3	3	2	4	4	4	4	5	5	5	5
282	1	2	2	1	3	4	1	2	1	2	4	1	2	2	2	1	1	2	2	2	2	3	2	3	4	4	4	4	5	2	4	4	5	4	5	2	1	2	1	1	2	5	4	3	3	2	2	3	5
283	1	1	2	4	3	3	1	1	3	3	2	2	2	3	3	4	4	5	4	5	4	5	5	5	5	5	5	5	5	5	1	1	1	2	1	1	5	4	5	5	5	3	5	4	5	3	3	2	3
284	1	4	1	1	3	4	2	2	1	3	4	3	5	4	2	4	4	4	4	5	5	5	5	3	4	4	4	5	4	3	2	1	2	1	3	2	5	4	5	4	5	3	3	4	4	4	2	3	4
285	1	3	1	2	3	4	2	2	1	1	2	1	1	1	1	4	4	5	3	5	5	5	4	3	4	2	4	5	4	5	2	1	3	3	2	2	2	3	2	1	2	2	2	3	3	5	4	5	5
286	2	1	3	1	2	3	1	1	2	3	4	3	3	5	3	3	3	4	4	4	4	4	4	3	2	3	3	3	3	4	1	1	2	1	1	3	4	5	4	3	4	1	2	4	3	3	2	3	3
287	2	4	3	2	2	3	1	1	1	3	5	3	5	3	3	3	5	3	4	4	4	3	3	2	4	1	4	5	5	4	2	2	1	1	1	2	5	5	4	3	3	2	3	4	2	3	2	2	4
288	1	1	3	1	1	4	1	1	2	4	5	4	5	5	4	4	4	3	4	3	5	3	3	3	3	2	4	5	5	4	2	2	2	1	1	1	4	5	5	5	4	2	3	3	3	2	2	3	4
289	1	2	2	3	2	3	1	1	1	2	1	2	2	2	2	2	1	1	2	2	1	2	2	4	3	5	1	2	2	2	5	3	4	5	5	5	2	2	1	1	1	5	4	4	4	4	4	4	5
290	1	3	3	1	2	2	1	1	1	5	4	4	3	3	3	4	4	3	3	4	4	3	3	2	4	1	4	5	4	4	3	3	2	1	1	1	3	4	4	4	3	4	3	4	3	3	2	3	3
291	2	1	3	1	1	3	1	1	2	5	4	3	4	5	5	4	3	3	3	3	4	3	5	3	3	1	4	4	5	5	1	2	3	2	2	2	4	3	4	4	5	5	1	4	3	3	3	3	2
292	2	2	2	2	3	3	1	1	3	1	2	3	1	1	2	1	1	1	2	1	1	1	3	4	5	5	1	2	2	3	4	5	4	4	5	4	1	2	2	2	2	5	4	4	4	5	5	5	5
293	1	2	3	2	2	4	1	2	1	3	3	4	5	4	3	4	4	4	4	3	3	2	3	3	3	3	5	5	5	5	1	1	1	2	1	1	4	2	5	4	4	3	3	3	3	4	4	3	4
294	2	3	3	1	3	3	1	1	1	4	5	3	3	4	3	4	4	4	3	3	3	5	3	3	4	1	3	4	5	5	1	3	2	2	2	1	5	4	4	4	4	2	2	3	3	2	2	3	4
295	1	3	1	2	3	3	1	2	1	3	2	2	3	4	4	4	4	3	5	3	4	3	4	4	5	4	3	2	3	3	2	2	2	2	3	2	3	2	3	3	3	4	5	2	4	4	4	4	4
296	1	1	2	1	1	3	1	1	2	2	4	3	3	3	4	4	4	4	3	3	3	4	4	2	3	2	4	4	5	5	1	3	2	1	2	1	3	3	5	5	5	2	3	1	3	4	3	3	2
297	1	3	1	3	3	4	1	2	1	5	5	5	4	4	5	4	4	4	5	3	3	2	3	4	4	4	5	5	5	5	3	2	3	3	3	4	4	5	4	5	2	3	2	3	4	5	5	5	5
298	1	1	2	2	2	2	1	1	1	2	3	2	3	2	3	1	2	2	2	2	2	3	2	5	4	4	2	2	2	2	5	5	4	5	4	3	2	2	3	3	1	4	5	5	5	3	4	4	4
299	1	3	1	2	3	3	1	2	1	4	4	5	4	5	3	5	5	4	5	5	5	5	4	4	4	4	4	4	4	3	2	2	1	2	2	2	5	5	5	5	4	5	4	5	5	4	5	4	4
300	1	4	1	4	3	1	2	2	1	5	5	5	5	5	5	4	3	5	4	4	5	3	3	5	4	5	4	4	4	4	1	1	2	2	1	1	4	4	5	5	4	3	5	4	5	3	4	2	3
301	1	2	3	1	1	3	1	1	1	5	4	4	4	5	3	4	5	4	5	5	4	4	5	3	2	2	3	4	5	5	2	3	2	1	2	2	4	4	4	5	3	2	2	4	3	3	2	3	2
302	2	1	2	1	2	3	1	1	2	2	4	3	4	3	3	3	5	4	4	4	4	3	2	4	2	2	3	4	4	5	2	1	2	1	1	3	3	4	5	4	5	2	3	4	2	3	3	2	3
303	1	2	2	3	3	4	2	2	1	3	3	4	4	2	5	5	5	5	5	3	3	4	2	4	4	4	4	3	4	5	2	2	2	2	2	3	3	3	3	3	3	3	4	4	3	4	3	3	3
304	1	4	1	3	3	3	2	2	1	3	3	4	3	5	5	4	3	4	4	4	4	4	4	4	3	4	5	5	5	5	2	1	3	2	2	3	3	3	3	3	2	4	3	4	4	4	4	5	3
305	1	3	1	1	3	1	2	2	2	3	5	4	2	5	4	5	4	5	5	4	4	5	3	4	5	3	3	2	4	3	2	2	1	2	2	2	5	5	5	5	5	5	3	1	4	5	5	4	5
306	1	4	1	3	1	4	1	1	1	2	1	3	2	2	2	1	2	2	1	2	3	2	2	5	4	4	3	1	2	1	4	5	4	3	3	5	1	2	2	1	1	5	3	5	4	5	3	5	5
307	1	3	3	2	3	3	1	1	1	3	5	5	5	1	3	3	4	4	3	3	5	4	5	3	2	2	4	4	5	4	1	2	3	1	2	1	4	5	5	4	5	1	3	1	3	3	4	2	3
308	2	2	2	1	2	3	1	1	2	3	3	4	5	1	3	3	4	3	3	3	4	3	4	3	2	3	4	5	5	4	2	3	3	1	2	1	3	5	5	4	4	2	3	3	3	2	4	2	2
309	1	4	1	2	2	2	1	1	3	1	2	2	1	2	2	2	1	1	1	1	3	5	2	4	5	4	2	1	2	2	4	3	4	4	4	3	1	1	2	3	2	5	5	2	5	4	3	4	4
310	2	2	2	1	2	3	1	1	1	4	4	4	4	3	3	4	4	3	3	4	4	3	4	3	2	3	3	3	4	4	3	2	2	3	2	1	4	4	4	4	4	2	3	4	2	2	3	2	3
311	1	3	1	4	3	4	1	1	1	5	4	5	5	5	5	4	4	3	4	5	5	5	4	3	5	4	4	3	5	3	2	2	2	2	2	2	3	2	4	3	4	5	5	5	5	4	4	4	4
312	1	4	1	3	2	3	1	1	1	2	3	1	2	2	2	1	2	1	1	1	2	1	2	2	3	2	2	2	2	2	4	4	5	4	4	3	2	1	1	3	3	5	3	4	4	2	2	2	3
313	2	3	1	2	3	3	1	1	1	2	2	3	1	1	3	1	2	2	3	3	1	2	2	4	4	5	2	2	2	3	4	5	3	5	4	3	1	2	1	1	1	3	5	4	4	4	3	5	4
314	2	2	2	4	3	3	1	1	1	3	4	4	3	5	4	3	2	3	3	4	4	5	3	3	4	4	3	3	2	3	1	1	1	1	1	1	4	3	4	4	4	3	5	4	5	4	4	3	3
315	2	3	1	2	3	4	2	1	1	3	5	4	3	3	3	1	5	3	5	4	3	5	4	3	2	2	3	5	4	5	1	2	2	3	2	1	4	5	4	5	3	4	3	4	3	2	3	3	3
316	2	2	3	1	2	1	1	1	2	5	5	5	4	5	4	3	5	5	3	4	5	4	3	2	3	2	4	3	4	4	3	1	3	1	2	2	4	5	4	4	3	2	3	4	3	3	2	2	3
317	1	2	2	2	3	3	2	2	1	3	2	2	2	4	4	3	3	2	3	4	3	5	4	3	4	3	4	5	4	3	2	1	3	2	2	1	4	3	4	5	2	5	4	5	5	4	3	4	4
318	2	4	3	1	3	3	2	1	1	2	2	2	1	3	2	2	1	2	2	4	5	3	3	2	2	2	1	1	2	1	4	5	2	4	5	4	1	1	1	2	2	1	3	4	1	2	3	2	2
319	1	4	1	3	3	3	1	1	1	1	1	3	2	2	3	3	1	3	1	2	1	3	3	4	4	4	3	1	2	2	4	3	3	5	5	3	2	2	2	2	2	4	3	5	3	5	4	4	4
320	2	2	3	1	3	4	2	2	1	5	5	5	5	5	5	5	5	4	5	5	5	4	5	4	5	4	5	5	5	5	2	2	3	2	3	2	4	4	4	5	3	5	5	4	4	3	3	2	2
321	2	4	3	3	3	3	2	2	1	5	5	5	5	4	4	5	5	5	4	4	4	4	4	3	2	3	3	4	3	3	1	1	1	2	1	1	4	3	5	5	4	4	4	3	5	5	5	5	5
322	2	3	3	2	2	3	1	1	1	3	4	4	4	2	3	3	5	5	3	4	4	3	3	4	3	1	3	5	3	4	1	1	3	3	3	2	4	4	4	3	3	4	3	3	3	3	3	2	3
323	1	2	2	2	3	4	1	2	1	4	4	4	3	4	4	5	4	5	5	4	5	4	3	4	4	3	4	3	4	4	2	1	4	1	4	2	5	5	5	5	4	4	4	4	5	4	4	3	4
324	1	1	2	1	2	3	1	1	2	3	5	4	3	4	3	4	3	3	5	5	5	3	5	2	4	3	3	4	4	5	2	2	2	3	2	3	5	3	5	3	5	2	3	1	1	2	4	2	3
325	1	3	1	1	2	3	1	1	1	2	2	3	2	1	1	3	2	1	3	2	1	5	3	4	5	4	3	2	2	2	4	4	4	3	3	4	2	2	1	3	2	5	4	4	4	3	4	4	4
326	1	2	3	1	3	2	1	1	1	3	4	3	5	5	3	4	5	4	3	5	4	3	3	4	4	2	5	5	5	4	1	2	2	2	3	2	5	5	5	4	4	1	3	4	3	3	3	3	3
327	2	2	2	1	2	2	2	1	1	3	3	5	4	4	5	5	5	5	5	5	4	3	3	3	3	2	4	5	5	5	2	1	2	1	2	2	4	5	4	4	3	5	3	1	1	2	4	2	2
328	1	1	2	1	2	4	1	1	2	3	3	5	5	2	5	3	4	3	5	3	5	5	4	3	2	2	5	4	5	5	2	2	2	1	1	2	4	1	5	4	4	2	1	1	1	2	3	3	2
329	1	3	1	3	3	3	2	2	1	1	2	1	1	1	1	4	4	4	4	5	5	5	5	3	3	3	2	3	3	2	4	4	4	4	4	3	3	3	2	3	3	4	3	4	3	4	3	4	5
330	1	3	1	1	3	3	1	2	1	3	5	5	5	4	3	5	5	5	5	4	4	2	3	3	4	4	4	4	5	3	1	1	1	1	1	2	4	3	4	4	4	4	3	4	5	4	5	5	3
331	2	2	2	2	2	3	1	1	1	1	2	3	3	2	1	2	1	2	3	2	1	3	2	5	4	4	3	1	2	2	3	5	4	5	4	4	1	2	3	3	2	4	4	4	4	4	4	5	5
332	2	1	2	4	3	2	2	2	1	2	1	2	2	3	1	5	5	5	4	1	1	2	1	3	3	2	1	2	1	1	4	5	2	5	5	4	4	2	4	5	3	4	3	4	4	3	2	2	2
333	1	2	1	1	2	2	2	1	1	3	3	5	3	2	3	4	3	5	4	4	4	4	4	2	3	2	3	4	5	3	1	3	3	1	2	1	4	5	4	5	5	2	3	1	3	3	4	3	2
334	2	1	3	1	1	3	1	1	2	3	5	4	4	2	4	3	3	4	3	5	5	3	2	3	1	3	3	5	3	4	2	3	2	3	2	1	5	3	5	5	4	4	3	3	1	2	2	2	2
335	1	1	3	4	4	3	2	1	2	3	3	4	4	4	5	4	4	3	4	4	4	3	4	3	3	4	4	4	5	3	3	4	4	2	3	3	5	5	5	5	5	4	4	2	4	4	4	5	4
336	1	3	2	3	2	3	1	1	3	2	1	2	3	3	1	3	1	2	2	1	1	3	1	4	5	4	2	3	2	2	4	5	3	5	5	5	2	2	3	3	1	4	3	5	3	4	5	5	4
337	1	4	3	3	3	4	2	2	1	4	4	4	5	4	4	5	5	5	5	3	3	4	3	5	3	4	3	3	3	3	1	2	1	1	1	1	5	4	5	5	5	4	4	4	4	4	3	5	3
338	1	3	1	2	2	3	1	1	1	2	1	1	2	1	2	2	2	1	2	1	1	3	3	4	4	3	3	2	1	3	5	4	3	4	3	3	3	2	2	1	3	3	4	5	4	5	4	4	4
339	1	3	1	2	2	4	1	2	1	5	5	4	5	5	5	5	5	5	5	5	4	5	5	3	4	3	3	2	2	3	3	3	3	3	3	3	3	3	4	2	2	3	5	5	5	3	4	3	2
340	1	3	1	1	3	3	2	2	1	5	5	5	5	5	4	5	5	5	5	4	4	4	4	3	4	4	3	4	2	3	2	2	1	2	4	3	5	5	4	5	4	5	4	3	1	4	3	4	4
341	1	2	2	1	2	4	1	1	1	5	3	3	3	5	4	4	4	4	5	3	4	1	4	3	2	3	4	5	4	5	1	2	1	2	2	1	5	4	4	4	5	3	3	3	3	2	4	2	2
342	2	2	1	4	3	2	1	1	2	3	3	3	3	2	4	4	4	5	4	3	3	3	2	4	5	4	5	4	4	5	2	2	2	2	3	4	4	3	5	4	3	5	3	3	4	3	3	4	3
343	2	1	2	1	2	4	1	1	2	5	3	4	3	1	3	5	4	5	4	3	4	5	5	2	2	3	3	4	5	4	1	1	2	1	2	3	4	3	5	3	3	1	3	1	1	3	3	2	2
344	2	4	1	2	2	3	1	1	1	2	1	2	1	2	1	2	2	3	3	2	2	1	2	5	4	4	3	1	3	2	4	5	5	3	3	4	3	2	3	2	2	4	4	5	5	5	4	4	5
345	1	2	2	2	3	4	2	2	1	3	3	4	4	4	4	5	5	4	5	4	5	4	3	4	4	3	5	5	4	5	1	1	1	1	1	1	4	4	4	5	4	4	5	3	3	5	5	5	4
346	1	3	2	4	3	3	1	2	1	3	3	5	4	2	5	5	5	4	5	4	4	4	4	3	4	2	4	3	4	4	2	2	2	2	2	1	4	4	4	5	3	5	2	3	3	3	3	3	3
347	1	3	1	1	2	2	1	2	1	3	3	2	2	3	4	5	5	5	5	4	4	4	4	3	4	2	5	4	5	5	2	4	1	3	1	3	4	3	5	3	4	5	5	4	5	4	5	4	4
348	2	1	2	1	1	4	1	1	2	3	5	5	4	4	3	3	4	3	3	4	5	5	5	3	2	4	4	4	4	4	1	2	1	3	2	1	3	4	4	4	5	2	3	4	2	2	2	3	3
349	2	3	2	3	3	3	1	1	1	2	1	1	3	2	1	1	1	1	1	1	2	2	2	5	4	4	3	1	3	2	3	4	3	5	5	3	1	2	2	1	2	4	5	3	4	4	5	2	5
350	1	3	1	1	3	3	1	2	1	5	5	4	5	5	4	4	4	4	4	3	2	3	2	3	3	3	5	5	5	5	1	2	1	1	1	1	4	4	3	3	5	3	3	4	4	5	4	4	5
351	1	2	2	2	3	4	1	2	1	1	1	1	1	1	2	2	3	1	3	4	4	4	4	2	1	4	2	2	1	3	4	4	4	3	4	4	2	1	3	2	2	2	1	2	3	2	4	1	1
352	1	2	3	4	3	3	2	2	1	4	4	3	4	4	4	4	4	4	5	4	4	3	3	5	4	4	4	2	4	4	1	2	1	2	1	1	4	4	4	5	5	5	5	5	4	4	4	5	5
353	1	3	1	2	3	3	2	2	1	5	5	4	5	5	5	3	4	3	3	4	5	2	4	2	3	2	4	3	4	4	3	3	3	2	3	4	5	5	5	5	5	4	3	5	4	3	3	2	3
354	1	2	2	2	3	3	2	2	1	2	3	2	3	1	2	1	1	2	1	2	3	2	2	2	2	2	2	2	3	1	2	3	1	2	4	1	2	2	3	4	1	4	2	4	1	3	2	1	1
355	1	3	1	1	3	4	1	2	1	2	3	2	3	2	1	1	2	1	1	1	1	1	2	2	2	2	2	2	1	3	5	4	5	5	5	5	2	2	2	2	1	2	3	2	2	3	2	3	2
356	1	1	2	1	2	2	1	1	2	5	3	4	4	3	4	4	4	4	4	3	3	5	1	2	4	3	5	4	3	4	2	1	2	2	2	1	4	4	4	5	3	2	3	2	3	3	3	2	2
357	1	2	2	3	3	3	2	2	1	3	3	5	5	4	4	5	5	5	4	5	5	5	4	4	4	3	4	3	3	3	2	2	2	3	2	2	3	4	4	2	3	4	4	5	5	5	5	4	5
358	1	1	2	1	1	3	1	1	2	3	3	3	4	4	5	3	3	3	4	2	5	5	3	3	4	1	5	4	4	3	3	3	2	1	2	3	5	5	4	5	5	4	3	2	1	2	4	3	2
359	2	3	2	1	2	4	2	1	3	1	3	2	2	2	5	4	4	4	4	4	4	2	4	4	3	5	4	5	4	4	2	2	2	3	1	2	3	3	3	3	3	5	4	5	5	3	3	3	3
360	1	2	3	2	3	3	2	2	2	1	4	2	3	5	4	4	5	4	4	4	4	4	4	4	5	3	4	4	3	3	2	2	2	2	2	2	5	5	5	4	5	4	4	4	4	4	3	4	5
361	1	2	2	1	3	4	2	2	1	3	3	2	3	3	3	4	5	3	3	2	4	2	3	3	3	3	4	4	3	5	2	2	2	2	2	2	3	3	2	3	3	5	5	4	5	4	3	3	5
362	1	1	2	1	1	3	1	1	2	3	3	4	3	3	3	3	4	3	5	3	3	3	3	3	2	3	4	3	3	4	3	3	2	1	1	2	5	4	4	4	3	5	3	2	3	2	2	3	2
363	1	2	1	1	3	4	1	2	1	1	4	2	3	5	5	5	4	4	5	4	3	3	5	5	5	4	4	3	4	3	3	2	2	4	3	4	5	4	5	5	5	4	3	4	4	5	4	4	5
364	1	2	2	3	3	4	2	2	1	1	1	1	1	1	1	2	2	2	2	4	5	3	4	3	2	3	5	5	5	5	3	4	3	3	2	2	1	1	1	1	2	3	1	1	3	2	2	4	2
365	1	2	2	2	3	3	2	2	1	2	2	2	2	2	2	2	2	2	4	2	1	2	3	1	1	2	2	3	2	3	4	4	3	4	5	2	1	2	2	1	1	2	2	4	3	3	2	3	3
366	1	4	3	1	5	2	1	1	2	1	1	1	1	1	2	2	4	2	1	2	2	4	3	1	2	1	2	2	2	1	5	5	5	5	5	4	4	4	4	3	5	3	3	2	3	3	2	3	3
367	1	3	1	2	3	3	1	2	1	3	3	3	4	4	5	4	5	4	4	5	5	5	5	4	4	5	4	4	5	4	2	2	1	2	3	2	4	4	5	4	3	4	5	4	4	4	4	4	3
368	1	2	2	3	3	3	2	2	1	2	3	4	3	4	4	4	4	3	3	2	4	2	3	4	5	4	4	5	4	5	3	3	2	3	3	4	5	5	5	4	5	5	4	4	5	4	3	4	4
369	1	4	1	3	4	3	1	1	1	3	2	4	2	2	3	3	2	4	3	5	4	5	5	2	2	4	4	5	3	4	3	2	4	3	4	3	3	3	3	3	3	4	4	4	2	5	5	5	4
370	1	2	2	1	3	3	1	2	1	4	5	2	2	5	3	5	5	5	4	3	4	4	3	4	3	2	3	3	3	4	2	2	2	2	1	2	4	4	4	4	4	4	4	4	5	3	4	3	3
371	2	1	3	1	2	2	1	1	2	5	3	5	3	4	5	3	5	4	3	5	4	4	3	3	2	2	5	4	5	4	1	2	2	1	1	1	4	5	4	5	5	1	3	2	3	3	3	3	2
372	1	2	1	2	3	4	2	2	1	2	2	2	3	2	1	5	5	4	4	2	3	2	2	2	3	3	4	3	4	4	4	5	4	4	4	4	1	1	1	1	2	2	3	2	2	3	2	3	3
373	1	3	2	1	3	3	2	2	1	3	3	4	4	5	4	3	3	2	3	2	2	3	4	3	4	2	5	5	5	4	2	4	1	2	1	1	4	3	4	4	5	4	4	4	4	4	4	3	4
374	1	2	3	1	2	2	1	1	2	5	4	4	4	4	3	2	5	3	3	3	3	3	3	2	3	2	4	5	3	4	3	2	3	1	2	1	4	5	4	4	5	2	2	2	3	3	2	3	3
375	1	2	2	1	2	3	1	1	1	4	5	5	4	4	4	3	4	4	3	4	5	5	2	3	1	3	3	4	3	3	2	2	1	2	1	1	4	4	4	5	5	5	2	2	3	2	2	2	1
376	1	3	1	3	3	3	1	1	1	2	1	3	1	3	1	1	2	2	2	2	3	2	1	4	3	5	1	2	1	2	5	3	3	4	5	3	1	2	1	2	2	3	4	5	5	4	4	4	5
377	1	2	3	1	3	2	1	1	1	2	5	5	4	5	4	4	5	4	5	3	4	5	3	3	2	3	3	5	5	5	1	1	3	1	2	2	4	1	4	5	5	2	3	1	1	2	2	3	3
378	2	3	1	2	3	3	1	1	1	2	2	3	2	2	2	2	1	1	2	2	2	2	3	4	5	3	3	2	1	2	3	3	4	3	5	4	2	2	3	2	2	5	4	3	4	4	4	4	5
379	2	1	2	1	1	2	1	1	2	3	5	4	3	3	3	5	3	4	5	2	3	5	3	2	4	3	5	4	5	5	2	2	1	2	2	2	5	5	4	5	3	2	2	3	1	2	2	3	2
380	1	2	3	2	3	2	1	1	1	3	3	1	2	2	3	2	4	4	3	3	4	4	5	2	3	2	5	5	4	3	3	2	1	1	1	1	4	4	4	5	5	3	1	2	1	3	3	3	2
381	2	4	1	3	2	3	1	1	1	3	1	1	2	2	2	1	2	1	3	2	1	1	2	3	4	3	1	1	3	2	4	4	4	4	3	3	1	2	2	2	2	3	4	5	4	4	4	2	5
382	1	1	2	1	2	1	1	1	2	3	3	5	4	4	3	4	5	3	5	5	3	5	3	2	4	2	5	4	5	3	3	2	3	1	2	2	5	5	5	5	5	4	2	2	2	3	3	3	2
383	1	4	1	2	2	3	1	1	1	2	2	1	2	1	2	2	1	1	3	1	3	1	2	2	5	3	2	2	3	2	5	5	3	4	3	3	2	2	1	3	2	4	5	4	4	3	4	4	3
384	1	2	2	1	3	3	2	1	1	2	5	5	3	3	4	1	5	3	3	5	3	4	3	2	2	3	4	5	3	4	2	2	1	2	1	1	4	4	5	4	3	2	1	2	3	2	2	2	1
385	2	1	3	1	2	1	1	2	2	2	3	5	4	4	5	3	4	4	3	5	5	5	3	2	3	2	5	4	4	3	1	2	2	2	2	1	5	4	4	5	4	1	2	1	3	3	2	2	2
386	2	2	2	2	2	3	1	1	1	3	5	5	3	3	5	2	5	3	5	2	3	3	4	2	3	3	5	3	4	4	2	1	1	3	2	2	5	5	4	4	5	3	2	2	3	2	3	2	3
387	2	2	1	2	3	3	1	1	1	2	2	3	1	2	2	3	2	1	1	1	1	3	1	4	4	4	2	1	2	2	5	4	5	4	5	3	1	1	2	1	1	4	4	4	4	4	3	4	5
388	1	1	3	1	2	3	1	1	2	5	5	4	5	3	3	1	4	2	5	4	3	5	5	3	2	1	3	5	5	5	2	3	2	2	2	1	4	4	4	5	5	2	1	1	1	2	2	2	2
389	2	4	3	2	1	4	1	1	1	5	3	5	3	4	4	1	5	4	4	2	5	3	3	4	1	3	3	4	5	4	1	3	3	3	2	1	5	5	4	5	4	4	3	1	3	2	2	2	2
390	1	2	2	3	2	3	1	1	1	1	3	1	2	1	2	2	3	1	2	2	1	2	2	4	3	5	1	2	2	1	4	4	4	5	4	4	2	2	2	3	1	3	5	5	4	5	4	5	5
391	2	4	3	1	3	3	2	1	1	5	4	5	5	3	4	3	3	3	5	3	5	3	5	3	4	1	5	3	5	4	2	1	2	1	2	1	5	4	4	4	5	3	2	2	2	3	2	3	2
392	2	3	3	1	3	3	2	1	1	5	5	4	4	5	4	4	3	5	5	3	4	3	5	4	2	2	5	4	4	5	2	1	3	1	2	3	4	3	4	4	5	3	3	1	3	2	2	2	2
393	2	2	3	1	1	1	1	1	2	5	3	3	3	3	4	4	3	5	4	4	4	3	2	1	1	3	4	3	4	4	3	3	2	2	1	2	3	5	5	5	5	1	3	1	2	2	2	2	2
394	2	3	2	2	3	2	1	1	3	2	2	2	2	1	2	1	1	2	1	1	3	3	2	4	3	4	3	1	2	1	4	3	4	4	5	3	2	2	1	1	1	4	3	3	4	3	4	5	4
395	1	4	3	1	2	2	1	1	1	3	1	5	2	2	3	1	3	4	5	4	3	5	2	4	3	2	3	4	5	5	3	1	1	1	1	1	5	4	4	4	3	3	2	1	2	3	2	2	2
396	1	1	2	1	2	3	1	1	2	5	4	5	3	4	5	4	4	1	5	4	4	5	3	2	3	2	3	4	5	4	3	2	2	1	1	3	3	4	4	5	3	3	1	1	3	3	2	3	3
397	1	3	1	2	2	2	1	1	1	1	1	1	2	2	3	2	2	2	1	2	1	1	3	3	5	4	2	1	1	2	3	1	4	5	4	4	2	2	1	2	2	5	4	5	4	3	3	4	5
398	1	4	1	1	2	4	1	1	1	3	3	4	4	4	4	5	4	5	4	4	5	5	2	3	3	2	5	4	4	4	2	2	2	3	1	2	5	3	4	3	4	3	2	2	1	2	2	3	2
399	1	1	2	1	2	3	1	1	2	5	4	3	3	4	5	2	5	4	4	3	5	3	5	3	2	1	5	3	3	3	1	2	2	1	1	1	4	4	4	4	3	2	2	1	3	3	2	2	3
400	2	4	1	1	1	3	1	1	1	2	3	1	2	3	1	2	2	3	2	3	3	2	1	2	3	2	4	3	5	4	3	1	3	2	2	1	5	4	4	5	3	3	1	1	3	2	3	2	2
401	1	1	3	1	1	2	1	1	2	4	4	2	2	3	3	4	4	2	3	3	4	2	1	2	2	3	5	4	4	4	1	1	2	1	2	2	3	4	4	4	5	3	2	1	1	2	3	2	2
402	1	4	1	2	2	3	1	1	1	2	3	2	2	2	2	2	1	1	2	1	2	1	2	3	5	3	1	1	2	1	5	4	4	5	4	3	2	2	1	3	2	3	5	4	5	4	4	3	5
403	1	3	1	2	2	2	2	1	1	2	3	4	2	2	3	3	3	3	4	4	2	1	1	2	2	4	5	3	3	5	1	3	1	1	1	1	5	3	5	5	5	3	1	2	1	2	3	2	3
404	1	1	2	1	2	3	1	1	2	4	2	4	3	1	3	1	3	4	3	1	2	3	3	1	3	3	4	5	4	4	2	3	1	1	1	3	3	4	4	5	5	3	2	2	1	3	2	2	2
405	2	3	1	3	3	1	1	1	1	1	2	2	3	2	2	1	3	2	1	2	2	2	3	3	4	3	1	1	1	2	4	3	5	4	3	3	3	2	2	1	3	4	4	5	4	5	4	4	5
406	2	2	2	1	2	3	2	1	1	3	4	3	2	3	2	2	3	2	2	1	4	2	1	2	2	3	5	4	5	3	1	3	1	3	3	2	5	4	4	5	3	4	2	2	2	3	2	3	2
407	2	2	2	1	1	4	1	1	2	1	3	2	4	2	4	2	2	2	2	3	4	3	2	1	4	1	5	3	4	4	1	2	1	3	2	1	5	4	4	4	5	1	3	2	1	3	2	3	3
408	2	2	2	1	1	3	1	1	2	3	2	4	3	2	2	3	3	2	3	1	3	2	1	2	2	2	4	3	5	5	2	3	2	3	2	1	5	5	4	5	5	1	2	2	1	3	1	3	1
409	2	2	1	1	2	3	1	1	1	1	2	1	1	4	2	1	3	4	2	3	2	2	2	2	1	3	3	4	4	5	2	1	1	1	1	1	4	3	4	4	4	3	2	1	1	3	2	3	1
410	2	1	3	1	2	4	1	1	2	2	2	3	3	3	4	3	2	2	2	4	4	2	2	1	2	3	4	4	4	5	1	2	2	3	1	1	4	5	5	5	5	2	2	1	1	3	2	3	2
411	2	2	2	1	3	2	1	1	1	3	3	2	3	2	3	3	4	4	2	2	4	3	2	2	3	2	5	5	4	3	1	2	3	2	3	2	3	5	4	4	1	2	1	1	1	3	2	3	2
412	1	1	3	1	2	3	1	1	2	2	3	4	4	3	4	3	2	2	3	1	3	2	3	3	2	2	3	5	5	4	1	2	3	1	2	2	5	4	5	5	5	2	2	2	2	3	2	3	2
413	2	2	3	1	2	2	1	1	1	1	3	4	2	1	1	3	4	2	2	3	4	2	2	2	2	3	5	3	5	4	2	1	1	3	1	2	5	5	5	5	5	1	3	1	3	2	2	3	1
414	1	1	2	1	2	3	1	1	2	4	4	3	3	2	3	2	3	3	2	3	2	2	2	2	2	3	5	4	4	4	3	1	2	3	3	2	5	4	3	4	3	1	2	1	3	3	2	3	2
415	2	2	2	2	2	2	1	1	1	2	2	3	2	2	2	2	2	2	3	2	3	2	1	3	2	3	5	4	5	5	2	3	3	3	2	2	5	4	5	5	3	1	3	2	3	3	2	3	3
416	1	2	1	1	2	4	1	1	2	2	4	3	2	3	3	1	3	2	3	1	3	3	3	1	4	3	4	4	5	5	2	2	2	3	2	1	4	4	5	4	4	3	1	2	2	1	1	3	2
417	2	3	2	1	3	3	1	1	1	2	3	2	3	3	4	2	3	2	2	2	2	3	2	2	2	2	4	4	4	4	3	1	1	2	3	2	4	3	4	5	3	1	3	1	1	2	2	2	2
418	2	1	3	1	1	4	1	1	2	2	3	3	2	2	2	2	3	3	4	3	3	2	4	2	3	2	4	4	5	4	3	2	3	3	3	1	5	3	5	4	3	1	2	1	1	2	3	3	2
419	2	2	2	2	2	2	1	1	1	1	2	1	2	3	3	4	3	2	4	2	3	2	3	2	3	2	4	4	4	4	2	1	1	2	2	1	4	4	4	5	5	3	1	2	1	3	2	3	2
420	2	2	3	2	2	3	1	1	1	2	3	2	1	2	3	2	2	2	3	2	2	1	2	3	2	1	4	5	4	5	2	3	1	2	2	3	4	5	4	5	3	3	1	1	3	1	2	2	2
421	2	3	3	1	2	3	2	1	1	3	2	3	3	2	2	2	2	3	3	3	2	3	2	3	2	2	5	5	5	3	3	2	1	1	2	1	5	4	4	4	4	3	3	3	3	2	3	2	2
422	1	2	2	1	1	3	1	1	1	2	2	2	1	2	3	3	4	3	3	2	3	3	1	1	3	3	4	3	5	5	3	2	3	1	2	1	4	3	4	5	4	1	2	1	3	3	1	3	2
423	1	4	3	1	2	2	1	1	1	4	3	3	3	2	3	3	3	2	4	1	3	3	1	2	2	3	4	4	5	4	1	1	2	2	2	3	3	5	4	5	3	1	3	3	2	2	2	3	1
[truncated: 12 more columns]
